# Supplementary material for: Using larval barcoding to estimate stomatopod species richness at Lizard Island, Australia for conservation monitoring
Source: Sci Rep. 2020 Jul 3;10:10990. doi: 10.1038/s41598-020-67696-x (PMC7335096; doi:10.1038/s41598-020-67696-x)
Supplement: Supplementary file 2 — (FASTA 294 kb) [file 41598_2020_67696_MOESM2_ESM.fasta]

>X8
-ACAAATCATAAAGACATTGGTACTTTATACTTTTTTTAGGGGGCCTGATCAGGTATAGTTGGAACTGCTCTTAGTTTAATTATTCGAGCAGAACTCGGACAACCCGGGAGTCTGATTGGAGATGATCAGATTTATAATGTAGTAGTGACCGCCCACGCCTTCATTATAATTTTTTTCATGGTCATGCCTATTATAATTGGAGGATTTGGTAATTGATTAGTTCCTTTAATGCTAGGTGCTCCTGACATGGCTTTCCCACGTATGAACAACATGAGTTTCTGACTTTTACCTCCTGCTCTAACTCTCCTTTTATCAAGAGGTATGGTTGAAAGAGGAGTGGGAACAGGATGAACTGTTTACCCTCCTTTGTCCGCGGGAATTGCTCACGCGGGAGCTTCAGTTGATATAGGGATCTTTTCTCTCCATTTGGCAGGAGCCTCATCTATTTTAGGAGCTGTAAATTTCATTACTACCGTCATTAATATACGATCGAGAGGAATGACTATGGACCGTATACCATTGTTTGTATGAGCTGTGTTTATTACGGCTATCCTCCTACTATTATCTCTTCCAGTATTAGCGGGGGCTATTACGATGTTATTAACAGATCGTAACTTAAATACTTCTTTCTTCGACCCAGCAGGGGGAGGGGATCCTGTTCTATACCAACACTTATTCTGATTCTTCGGACATCCAGAAGTTTATATTTTAATTTTACCCGGCTTCGGTCTAATTTCTCATATTGTTAGTCAAGAGTCAGG
>X3
TACAAATCATAAAGACATTGGTACTTTATACTTTTTTTAGGGGGCCTGATCAGGTATAGTTGGAACTGCTCTTAGTTTAATTATTCGAGCAGAACTCGGACAACCCGGGAGTCTAATTGGAGATGATCAGATTTATAATGTGGTAGTGACCGCCCACGCCTTCATTATAATTTTTTTCATGGTCATGCCTATTATAATTGGAGGATTCGGTAATTGATTAGTTCCTTTAATGCTAGGTGCTCCTGACATGGCTTTCCCACGTATGAACAACATGAGTTTCTGACTTTTACCTCCTGCTCTAACTCTCCTTTTATCAAGAGGTATGGTTGAAAGAGGAGTGGGAACAGGATGAACTGTTTACCCTCCTTTGTCCGCGGGAATTGCTCACGCGGGAGCTTCAGTTGATATAGGGATCTTTTCTCTCCATTTGGCAGGAGCCTCATCTATTTTAGGAGCTGTAAATTTCATTACTACCGTCATTAATATACGATCGAGAGGAATGACTATGGACCGTATACCATTGTTTGTATGAGCTGTGTTTATTACGGCTATCCTCCTACTATTATCTCTTCCAGTATTAGCAGGGGCTATTACGATGTTATTAACAGATCGTAACTTAAATACTTCTTTCTTCGACCCAGCAGGGGGAGGGGATCCTGTTCTGTACCAACACTTATTCTGATTCTTCGGACATCCAGAAGTTTATATTTTAATTTTACCCGGCTTCGGTCTAATTTCTCATATTGTTAGTCAAGAGTCAGG
>X5
TACAAATCATAAAGACATTGGTACTTTATACTTTTTTTAGGGGGCCTGATCAGGTATAGTTGGAACTGCTCTTAGTTTAATTATTCGAGCAGAACTCGGACAACCCGGGAGTCTGATTGGAGATGATCAGATTTATAATGTAGTAGTGACCGCCCACGCCTTCATTATAATTTTTTTCATGGTCATGCCTATTATAATTGGAGGATTTGGTAATTGATTAGTTCCTTTAATGCTAGGTGCTCCTGACATGGCTTTCCCACGTATGAACAACATGAGTTTCTGACTTTTACCTCCTGCTCTAACTCTCCTTTTATCAAGAGGTATGGTTGAAAGAGGAGTGGGAACAGGATGAACTGTTTACCCTCCTTTGTCCGCGGGAATTGCTCACGCGGGAGCTTCAGTTGATATAGGGATCTTTTCTCTCCATTTGGCAGGGGCCTCATCTATTTTAGGAGCTGTAAATTTCATTACTACCGTCATTAATATACGATCGAGAGGAATGACTATGGACCGTATACCATTGTTTGTATGAGCTGTGTTTATTACGGCTATCCTCCTACTATTATCTCTTCCAGTATTAGCGGGGGCTATTACGATGTTATTAACAGATCGTAACTTAAATACTTCTTTCTTCGACCCAGCAGGGGGAGGGGATCCTGTTCTATACCAACACTTATTCTGATTCTTCGGACATCCAGAAGTTTATATTTTAATTTTACCCGGCTTCGGTCTAATTTCTCATATTGTTAGTCAAGAGTCAGG
>X4
TACAAATCATAAAGACATCGGTACTTTATACTTTTTTTAGGGGGCCTGATCAGGTATAGTTGGAACTGCTCTTAGTTTAATTATTCGAGCAGAACTCGGACAACCCGGGAGTCTGATTGGAGATGATCAGATTTATAATGTAGTAGTGACCGCCCACGCCTTCATTATAATTTTTTTCATGGTCATGCCTATTATAATTGGAGGATTTGGTAATTGATTAGTTCCTTTAATGCTAGGTGCTCCTGACATGGCTTTCCCACGTATGAACAACATGAGTTTCTGACTTTTACCTCCTGCTCTAACTCTCCTTTTATCAAGAGGTATGGTTGAAAGAGGAGTGGGGACAGGATGAACTGTTTACCCTCCTTTGTCCGCGGGAATTGCTCACGCGGGAGCTTCAGTTGATATAGGAATCTTTTCTCTCCATTTGGCAGGAGCCTCATCTATTTTAGGAGCTGTAAATTTCATTACTACCGTCATTAATATACGATCGAGAGGAATGACTATGGACCGTATACCATTGTTTGTATGAGCTGTGTTTATTACGGCTATCCTCCTACTATTATCTCTTCCAGTATTAGCGGGGGCTATTACGATGTTATTAACAGATCGTAACTTAAATACTTCTTTCTTCGACCCAGCAGGGGGAGGGGATCCTGTTCTGTACCAACACTTATTCTGATTCTTCGGACATCCAGAAGTTTATATTTTAATTTTACCCGGCTTCGGTCTAATTTCTCATATTGTTAGTCAAGAGTCAGG
>av1
TACAAATCATAAAGACATTGGTACTTTATACTTTATTTTAGGGGCCTGATCAGGTATAGTTGGAACTGCTCTTAGTTTAATTATTCGAGCAGAACTCGGACAACCCGGGAGTCTGATTGGAGATGATCAGATTTATAATGTAGTAGTGACCGCCCACGCCTTCATTATAATTTTTTTCATGGTCATGCCTATTATAATTGGAGGATTTGGTAATTGATTAGTTCCTTTAATGCTAGGTGCTCCTGACATGGCTTTCCCACGTATGAACAACATGAGTTTCTGACTTTTACCTCCTGCTCTAACTCTCCTTTTATCAAGAGGTATGGTTGAAAGAGGAGTGGGAACAGGATGAACTGTTTACCCTCCTTTGTCCGCGGGAATTGCTCACGCGGGAGCTTCAGTTGATATAGGGATCTTTTCTCTCCATTTGGCAGGAGCCTCATCTATTTTAGGAGCTGTAAATTTCATTACTACCGTCATTAATATACGATCGAGAGGAATGACTATGGACCGTATACCATTGTTTGTATGAGCTGTGTTTATTACGGCTATCCTCCTACTATTATCTCTTCCAGTATTAGCGGGGGCTATTACGATGTTATTAACAGATCGTAACTTAAATACTTCTTTCTTCGACCCAGCAGGGGGAGGGGATCCTGTTCTATACCAACACTTATTCTGATTCTTCGGACATCCAGAAGTTTATATTTTAATTTTACCCGGCTTCGGTCTAATTTCTCATATTGTTAGTCAAGAGTCAGG
>922Lar20
TACAAATCATAAAGACATTGGTACTTTATACTTTATTTTAGGGGCCTGATCAGGTATAGTTGGAACTGCTCTTAGTTTAATTATTCGAGCAGAACTCGGACAACCCGGGAGTCTGATTGGAGATGATCAGATTTATAATGTAGTAGTGACCGCCCACGCCTTCATTATAATTTTTTTCATGGTCATGCCTATTATAATTGGAGGATTTGGTAATTGATTAGTTCCTTTAATGCTAGGTGCTCCTGACATGGCTTTCCCACGTATGAACAACATGAGTTTCTGACTTTTACCTCCTGCTCTAACTCTCCTTTTATCAAGAGGTATGGTTGAAAGAGGAGTGGGAACAGGATGAACTGTTTACCCTCCTTTGTCCGCGGGAATTGCTCACGCGGGAGCTTCAGTTGATATAGGGATCTTTTCTCTCCATTTGGCAGGAGCCTCATCTATTTTAGGAGCTGTAAATTTCATTACTACCGTCATTAATATACGATCGAGAGGAATGACTATGGACCGTATACCATTGTTTGTATGAGCTGTGTTTATTACGGCTATCCTCCTACTATTATCTCTTCCAGTATTAGCGGGGGCTATTACGATGTTATTAACAGATCGTAACTTAAATACTTCTTTCTTCGACCCAGCAGGGGGAGGGGATCCTGTTCTGTACCAACACTTATTCTGATTCTTCGGACATCCAGAAGTTTATATTCTAATTTTACCCGGCTTCGGTCTAATTTCTCATATTGTTAGTCAAGAGTCAGG
>922Lar19
TACAAATCATAAAGACATTGGTACTTTATACTTTATTTTAGGGGCCTGATCAGGTATAGTTGGAACTGCTCTTAGTTTAATTATTCGAGCAGAACTCGGACAACCCGGGAGTCTGATTGGAGATGATCAGATTTATAATGTAGTAGTGACCGCCCACGCCTTCATTATAATTTTTTTCATGGTCATGCCTATTATAATTGGAGGATTTGGTAATTGATTAGTTCCTTTAATGCTAGGTGCTCCTGACATGGCTTTCCCACGTATGAACAACATGAGTTTCTGACTTTTACCTCCTGCTCTAACTCTCCTTTTATCAAGAGGTATGGTTGAAAGAGGAGTGGGAACAGGATGAACTGTTTACCCTCCTTTGTCCGCGGGAATTGCTCACGCGGGAGCTTCAGTTGATATAGGGATCTTTTCTCTCCATTTGGCAGGAGCCTCATCTATTTTAGGAGCTGTAAATTTCATTACTACCGTCATTAATATACGATCGAGAGGAATGACTATGGACCGTATACCATTGTTTGTATGAGCTGTGTTTATTACGGCTATCCTCCTACTATTATCTCTTCCAGTATTAGCGGGGGCTATTACGATGTTATTAACAGATCGTAACTTAAATACTTCTTTCTTCGACCCAGCAGGGGGAGGGGATCCTGTTCTGTACCAACACTTATTCTGATTCTTCGGACATCCAGAAGTTTATATTCTAATTTTACCCGGCTTCGGTCTAATTTCTCATATTGTTAGTCAAGAGTCAGG
>922Lar17
TACAAATCATAAAGACATTGGTACTTTATACTTTATTTTAGGGGCCTGATCAGGTATAGTTGGAACTGCTCTTAGTTTAATTATTCGAGCAGAACTCGGACAACCCGGGAGTCTGATTGGAGATGATCAGATTTATAATGTAGTAGTGACCGCCCACGCCTTCATTATAATTTTTTTCATGGTCATGCCTATTATAATTGGAGGATTTGGTAATTGATTAGTTCCTTTAATGCTAGGTGCTCCTGACATGGCTTTCCCACGTATGAACAACATGAGTTTCTGACTTTTACCTCCTGCTCTAACTCTCCTTTTATCAAGAGGTATGGTTGAAAGAGGAGTGGGAACAGGATGAACTGTTTACCCTCCTTTGTCCGCGGGAATTGCTCACGCGGGAGCTTCAGTTGATATAGGGATCTTTTCTCTCCATTTGGCAGGAGCCTCATCTATTTTAGGAGCTGTAAATTTCATTACTACCGTCATTAATATACGATCGAGAGGAATGACTATGGACCGTATACCATTGTTTGTATGAGCTGTGTTTATTACGGCTATCCTCCTACTATTATCTCTTCCAGTATTAGCGGGGGCTATTACGATGTTATTAACAGATCGTAACTTAAATACTTCTTTCTTCGACCCAGCAGGGGGAGGGGATCCTGTTCTGTACCAACACTTATTCTGATTCTTCGGACATCCAGAAGTTTATATTCTAATTTTACCCGGCTTCGGTCTAATTTCTCATATTGTTAGTCAAGAGTCAGG
>922Lar15
TACAAATCATAAAGACATTGGTACTTTATACTTTATTTTAGGGGCCTGATCAGGTATAGTTGGAACTGCTCTTAGTTTAATTATTCGAGCAGAACTCGGACAACCCGGGAGTCTGATTGGAGATGATCAGATTTATAATGTAGTAGTGACCGCCCACGCCTTCATTATAATTTTTTTCATGGTCATGCCTATTATAATTGGAGGATTTGGTAATTGATTAGTTCCTTTAATGCTAGGTGCTCCTGACATGGCTTTCCCACGTATGAACAACATGAGTTTCTGACTTTTACCTCCTGCTCTAACTCTCCTTTTATCAAGAGGTATGGTTGAAAGAGGAGTGGGAACAGGATGAACTGTTTACCCTCCTTTGTCCGCGGGAATTGCTCACGCGGGAGCTTCAGTTGATATAGGGATCTTTTCTCTCCATTTGGCAGGAGCCTCATCTATTTTAGGAGCTGTAAATTTCATTACTACCGTCATTAATATACGATCGAGAGGAATGACTATGGACCGTATACCATTGTTTGTATGAGCTGTGTTTATTACGGCTATCCTCCTACTATTATCTCTTCCAGTATTAGCGGGGGCTATTACGATGTTATTAACAGATCGTAACTTAAATACTTCTTTCTTCGACCCAGCAGGGGGAGGGGATCCTGTTCTGTACCAACACTTATTCTGATTCTTCGGACATCCAGAAGTTTATATTCTAATTTTACCCGGCTTCGGTCTAATTTCTCATATTGTTAGTCAAGAGTCAGG
>922lar13
TACAAATCATAAAGACATTGGTACTTTATACTTTATTTTAGGGGCCTGATCAGGTATAGTTGGAACTGCTCTTAGTTTAATTATTCGAGCAGAACTCGGACAACCCGGGAGTCTGATTGGAGATGATCAGATTTATAATGTAGTAGTGACCGCCCACGCCTTCATTATAATTTTTTTCATGGTCATGCCTATTATAATTGGAGGATTTGGTAATTGATTAGTTCCTTTAATGCTAGGTGCTCCTGACATGGCTTTCCCACGTATGAACAACATGAGTTTCTGACTTTTACCTCCTGCTCTAACTCTCCTTTTATCAAGAGGTATGGTTGAAAGAGGAGTGGGAACAGGATGAACTGTTTACCCTCCTTTGTCCGCGGGAATTGCTCACGCGGGAGCTTCAGTTGATATAGGGATCTTTTCTCTCCATTTGGCAGGAGCCTCATCTATTTTAGGAGCTGTAAATTTCATTACTACCGTCATTAATATACGATCGAGAGGAATGACTATGGACCGTATACCATTGTTTGTATGAGCTGTGTTTATTACGGCTATCCTCCTACTATTATCTCTTCCAGTATTAGCGGGGGCTATTACGATGTTATTAACAGATCGTAACTTAAATACTTCTTTCTTCGACCCAGCAGGGGGAGGGGATCCTGTTCTGTACCAACACTTATTCTGATTCTTCGGACATCCAGAAGTTTATATTCTAATTTTACCCGGCTTCGGTCTAATTTCTCATATTGTTAGTCAAGAGTCAGG
>922Lar12
TACAAATCATAAAGACATTGGTACTTTATACTTTATTTTAGGGGCCTGATCAGGTATAGTTGGAACTGCTCTTAGTTTAATTATTCGAGCAGAACTCGGACAACCCGGGAGTCTGATTGGAGATGATCAGATTTATAATGTAGTAGTGACCGCCCACGCCTTCATTATAATTTTTTTCATGGTCATGCCTATTATAATTGGAGGATTTGGTAATTGATTAGTTCCTTTAATGCTAGGTGCTCCTGACATGGCTTTCCCACGTATGAACAACATGAGTTTCTGACTTTTACCTCCTGCTCTAACTCTCCTTTTATCAAGAGGTATGGTTGAAAGAGGAGTGGGAACAGGATGAACTGTTTACCCTCCTTTGTCCGCGGGAATTGCTCACGCGGGAGCTTCAGTTGATATAGGGATCTTTTCTCTCCATTTGGCAGGAGCCTCATCTATTTTAGGAGCTGTAAATTTCATTACTACCGTCATTAATATACGATCGAGAGGAATGACTATGGACCGTATACCATTGTTTGTATGAGCTGTGTTTATTACGGCTATCCTCCTACTATTATCTCTTCCAGTATTAGCGGGGGCTATTACGATGTTATTAACAGATCGTAACTTAAATACTTCTTTCTTCGACCCAGCAGGGGGAGGGGATCCTGTTCTGTACCAACACTTATTCTGATTCTTCGGACATCCAGAAGTTTATATTCTAATTTTACCCGGCTTCGGTCTAATTTCTCATATTGTTAGTCAAGAGTCAGG
>922Lar14
TACAAATCATAAAGACATTGGTACTTTATACTTTATTTTAGGGGCCTGATCAGGTATAGTTGGAACTGCTCTTAGTTTAATTATTCNAGCAGAACTCGGACAACCCGGGAGTCTGATTGGAGATGATCAGATTTATAATGTAGTAGTGACCGCCCACGCCTTCATTATAATTTTTTTCATGGTCATGCCTATTATAATTGGAGGATTTGGTAATTGATTAGTTCCTTTAATGCTAGGTGCTCCTGACATGGCTTTCCCACGTATGAACAACATGAGTTTCTGACTTTTACCTCCTGCTCTAACTCTCCTTTTATCAAGAGGTATGGTTGAAAGAGGAGTGGGAACAGGATGAACTGTTTACCCTCCTTTGTCCGCGGGAATTGCTCACGCGGGAGCTTCAGTTGATATAGGGATCTTTTCTCTCCATTTGGCAGGAGCCTCATCTATTTTAGGAGCTGTAAATTTCATTACTACCGTCATTAATATACGATCGAGAGGAATGACTATGGACCGTATACCATTGTTTGTATGAGCTGTGTTTATTACGGCTATCCTCCTACTATTATCTCTTCCAGTATTAGCGGGGGCTATTACGATGTTATTAACAGATCGTAACTTAAATACTTCTTTCTTCGACCCAGCAGGGGGAGGGGATCCTGTTCTGTACCAACACTTATTCTGATTCTTCGGACATCCAGAAGTTTATATTCTAATTTTACCCGGCTTCGGTCTAATTTCTCATATTGTTAGTCAAGAGTCAGG
>922Lar18
TACAAATCATAAAGACATTGGTACTTTATACTTTATTTTAGGGGCCTGATCAGGTATAGTTGGAACTGCTCTTAGTTTAATTATTCGAGCAGAACTCGGACAACCCGGGAGTCTGATTGGAGATGATCAGATTTATAATGTAGTAGTGACCGCCCACGCCTTCATTATAATTTTTTTCATGGTCATGCCTATTATAATTGGAGGATTTGGTAATTGATTAGTTCCTTTAATGCTAGGTGCTCCTGACATGGCTTTCCCACGTATGAACAACATGAGTTTCTGACTTTTACCTCCTGCTCTAACTCTCCTTTTATCAAGAGGTATGGTTGAAAGAGGAGTGGGAACAGGATGAACTGTTTACCCTCCTTTGTCCGCGGGAATTGCTCACGCGGGAGCTTCAGTTGATATAGGGATCTTTTCTCTCCATTTGGCAGGAGCCTCATCTATTTTAGGAGCTGTAAATTTCATTACTACCGTCATTAATATACGATCGAGAGGAATGACTATGGACCGTATACCATTGTTTGTATGAGCTGTGTTTATTACGGCTATCCTCCTACTATTATCTCTTCCAGTATTAGCGGGGGCTATTACGATGTTATTAACAGATCGTAACTTAAATACTTCTTTCTTCGACCCAGCAGGGGGAGGGGATCCTGTTCTGTACCAACACTTATTCTGGTTCTTCGGACATCCAGAAGTTTATATTTTAATTTTACCCGGCTTCGGTCTAATTTCTCATATTGTTAGTCAAGAGTCAGG
>922Lar11
TACAAATCATAAAGACATTGGTACTTTATACTTTATTTTAGGGGCCTGATCAGGTATAGTTGGAACTGCTCTTAGTTTAATTATTCAAGCAGAACTCGGACAACCCGGGAGTCTGATTGGAGATGATCAGATTTATAATGTAGTAGTGACCGCCCACGCCTTCATTATAATTTTTTTCATGGTCATGCCTATTATAATTGGAGGATTTGGTAATTGATTAGTTCCTTTAATGCTAGGTGCTCCTGACATGGCTTTCCCACGTATGAACAACATGAGTTTCTGACTTTTACCTCCTGCTCTAACTCTCCTTTTATCAAGAGGTATGGTTGAAAGAGGAGTGGGAACAGGATGAACTGTTTACCCTCCTTTGTCCGCGGGAATTGCTCACGCGGGAGCTTCAGTTGATATAGGGATCTTTTCTCTCCATTTGGCAGGAGCCTCATCTATTTTAGGAGCTGTAAATTTCATTACTACCGTCATTAATATACGATCGAGAGGAATGACTATGGACCGTATACCATTGTTTGTATGAGCTGTGTTTATTACGGCTATCCTCCTACTATTATCTCTTCCAGTATTAGCGGGGGCTATTACGATGTTATTAACAGATCGTAACTTAAATACTTCTTTCTTCGACCCAGCAGGGGGAGGGGATCCTGTTCTGTACCAACACTTATTCTGGTTCTTCGGACATCCAGAAGTTTATATTTTAATTTTACCCGGCTTCGGTCTAATTTCTCATATTGTTAGTCAAGAGTCAGG
>ls1
TACAAATCATAAAGACATTGGTACTTTATACTTTATTTTAGGGGCCTGATCAGGTATAGTTGGAACTGCTCTTAGTTTAATTATTCGAGCAGAACTCGGACAACCCGGGAGTCTGATTGGAGATGATCAGATTTATAATGTAGTAGTGACCGCCCACGCCTTCATTATAATTTTTTTCATGGTCATGCCTATTATAATTGGAGGATTTGGTAATTGATTAGTTCCTTTAATGCTAGGTGCTCCTGACATGGCTTTCCCACGTATGAACAACATGAGTTTCTGACTTTTACCTCCTGCTCTAACTCTCCTTTTATCAAGAGGTATGGTTGAAAGGGGAGTGGGAACAGGATGAACTGTTTACCCTCCTTTGTCCGCGGGAATTGCTCACGCGGGAGCTTCAGTTGATATAGGAATCTTTTCTCTCCATTTGGCAGGAGCCTCATCTATTTTAGGAGCTGTAAATTTCATTACTACCGTCATTAATATACGATCGAGAGGAATGACTATAGACCGTATACCATTGTTTGTATGAGCTGTGTTTATTACGGCTATCCTCCTACTATTATCTCTTCCAGTATTAGCGGGGGCTATTACGATGTTATTAACAGATCGTAACTTAAATACTTCTTTCTTCGACCCAGCAGGGGGAGGGGATCCTGTTCTGTACCAACACTTATTCTGATTCTTCGGACATCCAGAAGTTTATATTTTAATTTTACCCGGCTTCGGTCTAATTTCTCATATTGTTAGTCAAGAGTCAGG
>9Z7
-----------------------------------------------------------------CTGCTCTTAGTTTAATTATTCGAGCAGAACTCGGACAACCCGGGAGTCTGATTGGAGATGATCAGATTTATAATGTAGTAGTGACCGCCCACGCCTTCATTATAATTTTTTTCATGGTCATGCCTATTATAATTGGAGGATTTGGTAATTGATTAGTTCCTTTAATGCTAGGTGCTCCTGACATGGCTTTCCCACGTATGAACAACATGAGTTTCTGACTTTTACCTCCTGCTCTAACTCTCCTTTTATCAAGAGGTATGGTTGAAAGAGGAGTGGGAACAGGATGAACTGTTTACCCTCCTTTGTCCGCGGGAATTGCTCACGCGGGAGCTTCAGTTGATATAGGGATCTTTTCTCTCCATTTGGCAGGAGCCTCATCTATTTTAGGAGCTGTAAATTTCATTACTACCGTCATTAATATACGATCGAGAGGAATGACTATGGACCGTATACCATTGTTTGTATGAGCTGTGTTTATTACGGCTATCCTCCTACTATTATCTCTTCCAGTATTAGCGGGGGCTATTACGATGTTATTAACAGATCGTAACTTAAATACTTCTTTCTTCGACCCAGCAGGGGGAGGGGATCCTGTTCTGTACCAACACTTATTCTGATTCTTCGGACATCCAGAAGTTTATATTCTAATTTTACCCGGCTTCGGTCTAATTTCTCATATTGTTAGTCAAGAGTCAGG
>9Z4
------------------------------------------------------------------TGCTCTTAGTTTAATTATTCGAGCAGAACTCGGACAACCCGGGAGTCTGATTGGAGATGATCAGATTTATAATGTAGTAGTGACCGCCCACGCCTTCATTATAATTTTTTTCATGGTCATGCCTATTATAATTGGAGGATTTGGTAATTGATTAGTTCCTTTAATGCTAGGTGCTCCTGACATGGCTTTCCCACGTATGAACAACATGAGTTTCTGACTTTTACCTCCTGCTCTAACTCTCCTTTTATCAAGAGGTATGGTTGAAAGAGGAGTGGGAACAGGATGAACTGTTTACCCTCCTTTGTCCGCGGGAATTGCTCACGCGGGAGCTTCAGTTGATATAGGGATCTTTTCTCTCCATTTGGCAGGAGCCTCATCTATTTTAGGAGCTGTAAATTTCATTACTACCGTCATTAATATACGATCGAGAGGAATGACTATGGACCGTATACCATTGTTTGTATGAGCTGTGTTTATTACGGCTATCCTCCTACTATTATCTCTTCCAGTATTAGCGGGGGCTATTACGATGTTATTAACAGATCGTAACTTAAATACTTCTTTCTTCGACCCAGCAGGGGGAGGGGATCCTGTTCTGTACCAACACTTATTCTGATTCTTCGGACATCCAGAAGTTTATATTCTAATTTTACCCGGCTTCGGTCTAATTTCTCATATTGTTAGTCAAGAGTCAGG
>9Z1
--------------------------------------------------------------------------------------------AACTCGGACAACCCGGGAGTCTGATTGGAGATGATCAGATTTATAATGTAGTAGTGACCGCCCACGCCTTCATTATAATTTTTTTCATGGTCATGCCTATTATAATTGGAGGATTTGGTAATTGATTAGTTCCTTTAATGCTAGGTGCTCCTGACATGGCTTTCCCACGTATGAACAACATGAGTTTCTGACTTTTACCTCCTGCTCTAACTCTCCTTTTATCAAGAGGTATGGTTGAAAGAGGAGTGGGAACAGGATGAACTGTTTACCCTCCTTTGTCCGCGGGAATTGCTCACGCGGGAGCTTCAGTTGATATAGGGATCTTTTCTCTCCATTTGGCAGGAGCCTCATCTATTTTAGGAGCTGTAAATTTCATTACTACCGTCATTAATATACGATCGAGAGGAATGACTATGGACCGTATACCATTGTTTGTATGAGCTGTGTTTATTACGGCTATCCTCCTACTATTATCTCTTCCAGTATTAGCGGGGGCTATTACGATGTTATTAACAGATCGTAACTTAAATACTTCTTTCTTCGACCCAGCAGGGGGAGGGGATCCTGTTCTGTACCAACACTTATTCTGATTCTTCGGACATCCAGAAGTTTATATTCTAATTTTACCCGGCTTCGGTCTAATTTCTCATATTGTTAGTCAAGAGTCAGG
>9Z3
-------------------------------------------------------------------GCTCTTAGTTTAATTATTCGAGCAGAACTCGGACAACCCGGGAGTCTGATTGGAGATGATCAGATTTATAATGTARTAGTGACCGCCCACGCCTTCATTATAATTTTTTTCATGGTCATGCCTATTATAATTGGAGGATTTGGTAATTGATTAGTTCCTTTAATGCTAGGTGCTCCTGACATGGCTTTCCCACGTATGAACAACATGAGTTTCTGACTTTTACCTCCTGCTCTAACTCTCCTTTTATCAAGAGGTATGGTTGAAAGAGGAGTGGGAACAGGATGAACTGTTTACCCTCCTTTGTCCGCGGGAATTGCTCACGCGGGAGCTTCAGTTGATATAGGGATCTTTTCTCTCCATTTGGCAGGAGCCTCATCTATTTTAGGAGCTGTAAATTTCATTACTACCGTCATTAATATACGATCGAGAGGAATGACTATGGACCGTATACCATTGTTTGTATGAGCTGTGTTTATTACGGCTATCCTCCTACTATTATCTCTTCCAGTATTAGCGGGGGCTATTACGATGTTATTAACAGATCGTAACTTAAATACTTCTTTCTTCGACCCAGCAGGGGGAGGGGATCCTGTTCTGTACCAACACTTATTCTGGTTCTTCGGACATCCAGAAGTTTATATTTTAATTTTACCCGGCTTCGGTCTAATTTCTCATATTGTTAGTCAAGAGTCAGG
>9Z2
----------------------------------------------TGATCAGGTATAGTTGGAACTGCTCTTAGTTTAATTATTCGAGCAGAACTCGGACAACCCGGGAGTCTGATTGGAGATGATCAGATTTATAATGTAGTAGTGACCGCCCACGCCTTCATTATAATTTTTTTCATGGTCATGCCTATTATAATTGGAGGATTTGGTAATTGATTAGTTCCTTTAATGCTAGGTGCTCCTGACATGGCTTTCCCACGTATGAACAACATGAGTTTCTGACTTTTACCTCCTGCTCTAACTCTCCTTTTATCAAGAGGTATGGTTGAAAGAGGAGTGGGAACAGGATGAACTGTTTACCCTCCTTTGTCCGCGGGAATTGCTCACGCGGGAGCTTCAGTTGATATAGGGATCTTTTCTCTCCATTTGGCAGGAGCCTCATCTATTTTAGGAGCTGTAAATTTCATTACTACCGTCATTAATATACGATCGAGAGGAATGACTATGGACCGTATACCATTGTTTGTATGAGCTGTGTTTATTACGGCTATCCTCCTACTATTATCTCTTCCAGTATTAGCGGGGGCTATTACGATGTTATTAACAGATCGTAACTTAAATACTTCTTTCTTCGACCCAGCAGGGGGAGGGGATCCTGTTCTGTACCAACACTTATTCTGATTCTTCGGACATCCAGAAGTTTATATTCTAATTTTACCCGGCTTCGGTCTAATTTCTCATATTGTTAGTCAAGAGT----
>LI15003
---------------------TACTTTATACTTTATTTTAGGGGCCTGATCAGGTATAGTTGGAACTGCTCTTAGTTTAATTATTCGAGCAGAACTCGGACAACCCGGGAGTCTGATTGGAGATGATCAGATTTATAATGTGGTAGTGACCGCCCACGCCTTCATTATAATTTTTTTCATGGTCATGCCTATTATAATTGGAGGATTCGGTAATTGATTAGTTCCTTTAATGCTAGGTGCTCCTGACATGGCTTTCCCACGTATGAACAACATGAGTTTCTGACTTTTACCTCCTGCTCTAACTCTCCTTTTATCAAGAGGTATGGTTGAAAGAGGAGTGGGAACAGGATGAACTGTTTACCCTCCTTTGTCCGCGGGAATTGCTCACGCGGGAGCTTCAGTTGATATAGGGATCTTTTCTCTCCATTTGGCAGGAGCCTCATCTATTTTAGGAGCTGTAAATTTCATTACTACCGTCATTAATATACGATCGAGAGGAATGACTATGGACCGTATACCATTGTTTGTATGAGCTGTATTTATTACGGCTATCCTACTACTACTATCTCTTCCAGTATTAGCGGGGGCTATTACGATGTTATTAACAGATCGTAACTTAAATACTTCTTTCTTCGACCCAGCAGGGGGAGGGGATCCTGTTCTGTACCAACACTTATTCTGGTTCTTCGGACATCCAGAAGTTTATATTTTAATTTT---------------------------------------------
>PU7
TACAAACCATAAAGACATTGGAACTTTATACTTCTTCTCGGAGGCCTGATCAGGCATGGTAGGTACAGCTCTTAGTTTGATTATTCGAGCTGAACTTGGACAACCTGGTAGTTTAATTGGGGATGACCAAATCTATAATGTTGTAGTTACGGCTCACGCCTTTATTATGATTTTTTTTATGGTTATGCCTATTATGATTGGGGGTTTCGGAAACTGGCTAGTCCCTCTTATGTTAGGAGCACCGGATATAGCTTTCCCTCGAATGAATAACATAAGTTTTTGACTTTTACCTCCTGCACTTACTTTACTACTTTCTAGTGGTATAGTTGAAAGGGGGGTTGGAACAGGTTGAACTGTTTACCCTCCCCTTTCAGCGGGAATCGCTCATGCTGGGGCCTCCGTTGATATAGGAATCTTTTCCTTACATTTAGCAGGAGCTTCTTCAATCTTAGGGGCTGTAAATTTCATTACTACTGTTATTAACATGCGTTCAAGTGGTATAACAATAGACCGTATACCACTTTTCGTATGAGCTGTTTTCATTACAGCCATTCTTCTTTTACTTTCTTTACCAGTGCTAGCAGGTGCTATTACTATGCTTTTAACTGACCGTAATCTAAACACTTCATTCTTTGATCCAGCCGGAGGGGGAGATCCTGTACTGTATCAGCACTTATTCTGATTCTTTGGGCATCCCGAAGTTTACATTTTAATTTTACCTGGGTTTGGCTTAATTTCTCATATTGTTAGGCAAGAGTCTGG
>2HS9_11
TACAAACCATAAAGACATTGGAACTTTATACTTCTTCTCGGGGGCCTGATCAGGCATGGTAGGTACAGCTCTTAGTTTGATTATTCGAGCTGAACTTGGACAACCTGGTAGTTTAATTGGGGATGACCAAATTTATAATGTTGTAGTTACGGCTCACGCCTTTATTATGATTTTTTTTATGGTTATGCCTATTATGATTGGGGGTTTCGGGAACTGGCTAGTCCCTCTTATGTTAGGAGCACCGGATATAGCTTTCCCTCGAATGAATAACATAAGTTTTTGACTTTTACCTCCTGCACTTACTTTACTACTTTCTAGTGGTATAGTTGAAAGGGGGGTTGGAACAGGTTGAACTGTTTACCCTCCCCTTTCAGCGGGAATCGCTCATGCTGGGGCCTCCGTTGATATAGGAATCTTTTCCTTACATTTAGCAGGAGCTTCTTCAATCTTAGGGGCTGTAAATTTCATTACTACTGTTATTAACATGCGTTCAAGTGGTATAACAATAGACCGTATACCACTTTTCGTATGAGCTGTTTTCATTACAGCCATTCTTCTTTTACTTTCTTTACCAGTGCTAGCAGGTGCTATTACTATGCTTTTAACTGACCGTAATTTAAACACTTCATTCTTTGATCCAGCCGGAGGGGGAGATCCTGTACTGTATCAGCACTTATTCTGATTCTTTGGGCATCCCGAAGTTTACATTTTAATTTTACCTGGGTTTGGCTTAATTTCTCATATTGTTAGGCAAGAATCTGG
>2HS6_11
TACAAACCATAAAGACATTGGAACTTTATACTTCTTCTCGGGGGCCTGATCAGGCATGGTAGGTACAGCTCTTAGTTTGATTATTCGAGCTGAACTTGGACAACCTGGTAGTTTAATTGGGGATGACCAAATTTATAATGTTGTAGTTACGGCTCACGCCTTTATTATGATTTTTTTTATGGTTATGCCTATTATGATTGGGGGTTTCGGGAACTGGCTAGTCCCTCTTATGTTAGGAGCACCGGATATAGCTTTCCCTCGAATGAATAACATAAGTTTTTGACTTTTACCTCCTGCACTTACTTTACTACTTTCTAGTGGTATAGTTGAAAGGGGGGTTGGAACAGGTTGAACTGTTTACCCTCCCCTTTCAGCGGGAATCGCTCATGCTGGGGCCTCCGTTGATATAGGAATCTTTTCCTTACATTTAGCAGGAGCTTCTTCAATCTTAGGGGCTGTAAATTTCATTACTACTGTTATTAACATGCGTTCAAGTGGTATAACAATAGACCGTATACCACTTTTCGTATGAGCTGTTTTCATTACAGCCATTCTTCTTTTACTTTCTTTACCAGTGCTAGCAGGTGCTATTACTATGCTTTTAACTGACCGTAATTTAAACACTTCATTCTTTGATCCAGCCGGAGGGGGAGATCCTGTACTGTATCAGCACTTATTCTGATTCTTTGGGCATCCCGAAGTTTACATTTTAATTTTACCTGGGTTTGGCTTAATTTCTCATATTGTTAGGCAAGAATCTGG
>LAR1
TACAAACCATAAAGACATTGGAACTTTATACTTCTTCTCGGGGGCCTGATCAGGCATGGTAGGTACAGCTCTTAGTTTGATTATTCGAGCTGAACTTGGACAACCTGGTAGTTTAATTGGGGATGACCAAATTTATAATGTTGTAGTTACGGCTCACGCCTTTATTATGATTTTTTTTATGGTTATGCCTATTATAATTGGGGGTTTCGGGAACTGGCTAGTCCCTCTTATGTTAGGAGCACCGGATATAGCTTTCCCTCGAATGAATAACATAAGTTTTTGACTTTTACCTCCTGCACTTACTTTACTACTTTCTAGTGGTATAGTTGAAAGGGGGGTTGGAACAGGTTGAACTGTTTACCCTCCTCTTTCAGCGGGAATCGCTCATGCTGGGGCCTCCGTTGATATAGGAATCTTTTCCTTACATTTAGCAGGAGCTTCTTCAATCTTAGGGGCTGTAAATTTCATTACTACTGTTATTAACATGCGTTCAAGTGGTATAACAATAGACCGTATACCACTTTTCGTATGAGCTGTTTTCATTACAGCCATTCTTCTTTTACTTTCTTTACCAGTGCTAGCAGGTGCTATTACTATGCTTTTAACTGACCGTAATTTAAACACTTCATTCTTTGATCCAGCTGGAGGAGGAGATCCTGTACTGTATCAGCACTTATTCTGATTCTTTGGGCATCCCGAAGTTTACATTTTAATTTTACCTGGGTTTGGCTTAATTTCTCATATTGTTAGGCAAGAGTCTGG
>PU6
TACAAACCATAAAGACATTGGAACTTTATACTTCTTCTCGGGGGCCTGATCAGGCATGGTAGGTACAGCTCTTAGTTTGATTATTCGAGCTGAGCTTGGACAACCTGGTAGTTTAATTGGGGATGACCAAATTTATAATGTTGTAGTTACGGCTCACGCCTTTATTATGATTTTTTTTATGGTTATGCCTATTATGATTGGGGGTTTCGGAAACTGGCTAGTCCCTCTTATGTTAGGAGCACCAGATATAGCTTTCCCTCGAATGAATAACATAAGTTTTTGACTTTTACCTCCTGCACTTACTTTACTACTTTCTAGTGGTATAGTTGAAAGGGGGGTTGGAACAGGTTGAACTGTTTACCCTCCCCTTTCAGCTGGAATCGCTCATGCTGGGGCCTCCGTTGATATAGGAATCTTTTCCTTACATTTAGCAGGAGCTTCTTCAATCTTAGGGGCTGTAAATTTCATTACTACTGTTATTAACATGCGTTCAAGTGGTATAACAATAGACCGTATACCACTTTTCGTATGAGCTGTTTTCATTACAGCCATTCTTCTTTTACTTTCTTTACCAGTGCTAGCAGGTGCTATTACTATGCTTTTAACTGACCGTAATTTAAACACTTCATTCTTTGATCCAGCCGGAGGGGGAGATCCTGTACTGTATCAGCACTTATTCTGATTCTTTGGGCATCCCGAGGTTTACATTTTAATTTTACCTGGGTTTGGCTTAATTTCTCATATTGTTAGGCAAGAGTCTGG
>pt10___2HS4_11
TACAAACCATAAAGACATTGGAACTTTATACTTCTTCTCGGGGGCCTGATCAGGCATGGTAGGTACAGCTCTTAGTTTGATTATTCGAGCTGAACTTGGACAACCTGGTAGTTTAATTGGGGATGACCAAATTTATAATGTTGTAGTTACGGCTCACGCCTTTATTATGATTTTTTTTATGGTTATGCCTATTATGATTGGGGGTTTCGGAAACTGACTAGTCCCTCTTATGTTAGGAGCACCAGATATAGCTTTCCCTCGAATGAATAACATAAGTTTTTGACTTTTACCTCCTGCACTTACTTTACTACTTTCTAGTGGTATAGTTGAAAGGGGGGTTGGAACAGGTTGAACTGTTTACCCTCCCCTTTCAGCGGGAATCGCTCATGCTGGGGCCTCCGTTGATATAGGAATCTTTTCCTTACATTTAGCAGGAGCTTCTTCAATCTTAGGGGCTGTAAATTTCATTACTACTGTTATTAACATGCGTTCAAGTGGTATAACAATAGACCGTATACCACTTTTCGTATGAGCTGTTTTCATTACAGCCATTCTTCTTTTACTTTCTTTACCAGTGCTAGCAGGTGCTATTACTATGCTTTTAACTGACCGTAATTTAAACACTTCATTCTTTGATCCAGCCGGAGGGGGAGATCCTGTACTGTATCAGCACTTATTCTGATTCTTTGGGCATCCCGAGGTTTACATTTTAATTTTACCTGGGTTTGGCTTAATTTCTCATATTGTTAGGCAAGAGTCTGG
>LAR4
TACAAACCATAAAGACATTGGAACTTTATACTTCTTCTCGGGGGCCTGATCAGGCATGGTAGGTACAGCTCTTAGTTTGATTATTCGAGCTGAACTTGGACAACCTGGTAGTTTAATTGGAGATGACCAAATTTATAATGTTGTAGTTACGGCTCACGCCTTTATTATGATTTTTTTTATGGTTATGCCTATTATGATTGGGGGTTTCGGAAACTGGCTAGTCCCTCTTATGTTAGGAGCACCGGATATAGCTTTCCCTCGAATGAATAACATAAGTTTTTGACTTTTACCTCCTGCACTTACTTTACTACTTTCTAGTGGTATAGTTGAAAGGGGGGTTGGAACAGGTTGAACTGTTTACCCTCCCCTTTCAGCGGGAATCGCTCATGCTGGGGCCTCCGTTGATATAGGAATCTTTTCCTTACATTTAGCAGGAGCTTCTTCAATCTTAGGGGCTGTAAATTTCATTACTACTGTTATTAACATGCGTTCAAGTGGTATAACAATAGACCGTATACCACTTTTCGTATGAGCTGTTTTCATTACAGCCATTCTTCTTTTACTTTCTTTACCAGTGCTAGCAGGTGCTATTACTATGCTTTTAACTGACCGTAATTTAAACACTTCATTCTTTGATCCAGCCGGAGGGGGAGATCCTGTACTATATCAGCACTTATTCTGATTCTTTGGGCATCCCGAGGTTTACATTTTAATTTTACCTGGGTTTGGCTTAATTTCTCATATTGTTAGGCAAGAGTCTGG
>3HS10
TACAAACCATAAAGACATTGGAACTTTATACTTCTTCTCGGGGGCCTGATCAGGCATGGTAGGTACAGCTCTTAGTTTGATTATTCGAGCTGAACTTGGACAACCTGGTAGTTTAATTGGGGATGACCAAATTTATAATGTTGTAGTTACGGCTCACGCCTTTATTATGATTTTTTTTATGGTTATGCCTATTATGATTGGGGGTTTCGGAAACTGGCTAGTCCCTCTTATATTAGGAGCACCGGATATAGCTTTCCCTCGAATGAATAACATAAGTTTTTGACTTTTACCTCCTGCACTTACTTTACTACTTTCTAGTGGTATAGTTGAAAGAGGGGTTGGAACAGGTTGAACTGTTTACCCTCCCCTTTCAGCGGGAATCGCTCATGCTGGGGCCTCCGTTGATATAGGAATCTTTTCCTTACATTTAGCAGGAGCTTCTTCAATCTTAGGGGCTGTAAATTTCATTACTACTGTTATTAACATGCGTTCAAGTGGTATAACAATAGACCGTATACCACTTTTCGTATGAGCTGTTTTCATTACAGCCATTCTTCTTTTACTTTCTTTACCAGTGCTAGCAGGTGCTATTACTATGCTTTTAACTGACCGTAATTTAAACACTTCATTCTTTGATCCAGCCGGAGGGGGAGATCCTGTACTGTATCAGCACTTATTCTGATTCTTTGGGCATCCCGAGGTTTACATTTTAATTTTACCTGGGTTTGGCTTAATTTCTCATATTGTTAGGCAAGAGTCTGG
>1RB2
TACAAACCATAAAGACATTGGAACTTTATACTTCTTCTCGGGGGCCTGATCAGGCATGGTAGGTACAGCTCTTAGTTTGATTATTCGAGCTGAACTTGGACAACCTGGTAGTTTAATTGGGGATGACCAAATTTATAATGTTGTAGTTACGGCTCACGCCTTTATTATGATTTTTTTTATGGTTATGCCTATTATAATTGGGGGTTTCGGAAACTGGCTAGTCCCTCTTATGTTAGGAGCACCGGATATAGCTTTCCCTCGAATGAATAACATAAGTTTTTGACTTTTACCTCCTGCACTTACTTTACTACTTTCTAGTGGTATAGTTGAAAGAGGGGTTGGAACAGGTTGAACTGTTTACCCTCCCCTTTCAGCGGGAATCGCTCATGCTGGGGCCTCCGTTGATATAGGAATCTTTTCCTTACATTTAGCAGGAGCTTCTTCAATCTTAGGGGCTGTAAATTTCATTACTACTGTTATTAACATGCGTTCAAGTGGTATAACAATAGACCGTATACCACTTTTCGTATGAGCTGTTTTCATTACAGCCATTCTTCTTTTACTTTCTTTACCAGTGCTAGCAGGTGCTATTACTATGCTTTTAACTGACCGTAATTTAAACACTTCATTCTTTGATCCAGCCGGAGGGGGAGATCCTGTACTGTATCAGCACTTATTCTGATTCTTTGGGCATCCCGAGGTTTACATTTTAATTTTACCTGGGTTTGGCTTAATTTCTCATATTGTTAGGCAAGAGTCTGG
>1RB3
TACAAACCATAAAGACATTGGAACTTTATACTTCTTCTCGGGGGCCTGATCAGGCATGGTAGGTACAGCTCTTAGTTTGATTATTCGAGCTGAGCTTGGACAACCTGGTAGTTTAATTGGGGATGACCAAATTTATAATGTTGTAGTTACGGCTCACGCCTTTATTATGATTTTTTTTATGGTTATGCCTATTATGATTGGGGGTTTCGGAAACTGGCTAGTCCCTCTTATGTTAGGAGCACCGGATATAGCTTTCCCTCGAATGAATAACATAAGTTTTTGACTTTTACCTCCTGCACTTACTTTACTACTTTCTAGTGGTATAGTTGAAAGGGGGGTTGGAACAGGTTGAACTGTTTACCCTCCCCTTTCAGCGGGAATCGCTCATGCTGGAGCCTCCGTTGATATAGGAATCTTTTCCTTACATTTAGCAGGAGCTTCTTCAATCTTGGGGGCTGTAAATTTCATTACTACTGTTATTAACATGCGTTCAAGTGGTATAACAATAGACCGTATACCACTTTTCGTATGAGCTGTTTTCATTACAGCCATTCTTCTTTTACTTTCTTTACCAGTGCTAGCAGGTGCTATTACTATGCTTTTAACTGACCGTAATTTAAACACTTCATTCTTTGATCCAGCCGGAGGGGGAGATCCTGTACTATATCAGCACTTATTCTGATTCTTTGGGCATCCCGAGGTTTACATTTTAATTTTACCTGGGTTTGGCTTAATTTCTCATATTGTTAGGCAAGAGTCTGG
>3HS7
TACAAACCATAAAGACATTGGAACTTTATACTTCTTCTCGGGGGCCTGATCAGGCATGGTAGGTACAGCTCTTAGTTTGATTATTCGAGCTGAACTTGGACAACCTGGTAGTTTAATTGGGGATGACCAAATTTATAATGTTGTAGTTACGGCTCACGCCTTTATTATGATTTTTTTTATGGTTATGCCTATTATGATTGGGGGTTTCGGAAACTGGCTAGTCCCTCTTATGTTAGGAGCACCGGATATAGCTTTCCCTCGAATGAATAACATAAGTTTTTGACTTTTACCTCCTGCACTTACTTTACTACTTTCTAGTGGTATAGTTGAAAGGGGGGTTGGAACAGGTTGAACTGTTTACCCTCCCCTTTCAGCGGGAATCGCTCATGCTGGGGCCTCCGTTGATATAGGAATCTTTTCCTTACATTTAGCAGGAGCTTCTTCAATCTTGGGGGCTGTAAATTTCATTACTACTGTTATTAACATGCGTTCAAGTGGTATAACAATAGACCGTATACCACTTTTCGTATGAGCTGTTTTCATTACAGCCATTCTTCTTTTACTTTCTTTACCAGTGCTAGCAGGTGCTATTACTATGCTTTTAACTGACCGTAATTTAAACACTTCATTCTTTGATCCAGCCGGAGGGGGAGATCCTGTACTGTATCAACACTTATTCTGATTCTTTGGGCATCCCGAGGTTTACATTCTAATTTTACCTGGGTTTGGCTTAATTTCTCATATTGTTAGGCAAGAGTCTGG
>1RB5
TACAAACCATAAAGACATTGGAACTTTATACTTCTTCTCGGGGGCCTGATCAGGCATAGTGGGTACAGCTCTTAGTTTGATTATTCGAGCTGAACTTGGACAACCTGGTAGTTTAATTGGGGATGACCAAATTTATAATGTTGTAGTTACAGCTCACGCCTTTATTATGATTTTTTTTATGGTTATGCCTATTATGATTGGGGGTTTCGGAAACTGGCTAGTCCCTCTTATGTTAGGAGCACCGGATATAGCTTTCCCTCGAATGAATAACATAAGTTTTTGACTTTTACCTCCTGCACTTACTTTACTACTTTCTAGTGGTATAGTTGAAAGGGGGGTTGGAACAGGTTGAACTGTTTACCCTCCCCTTTCAGCGGGAATCGCTCATGCTGGGGCCTCCGTTGATATAGGAATCTTTTCCTTACATTTAGCAGGAGCTTCTTCAATCTTAGGGGCTGTAAATTTCATTACTACTGTTATTAACATGCGTTCAAGTGGTATAACAATAGACCGTATACCACTTTTCGTATGAGCTGTTTTCATTACAGCCATTCTTCTTTTACTTTCTTTACCAGTGCTAGCAGGTGCTATTACTATGCTTTTAACTGACCGTAATTTAAACACTTCATTCTTTGATCCAGCCGGAGGGGGAGATCCTGTACTGTATCAGCACTTATTCTGATTCTTTGGGCATCCCGAGGTTTACATTTTAATTTTACCTGGGTTTGGCTTAATTTCTCATATTGTTAGGCAAGAGTCTGG
>1RB4
TACAAACCATAAAGACATTGGAACTTTATACTTCTTCTCGGGGGCCTGATCAGGCATAGTGGGTACAGCTCTTAGTTTGATTATTCGAGCTGAACTTGGACAACCTGGTAGTTTAATTGGGGATGACCAAATTTATAATGTTGTAGTTACAGCTCACGCCTTTATTATGATTTTTTTTATGGTTATGCCTATTATGATTGGGGGTTTCGGAAACTGGCTAGTCCCTCTTATGTTAGGAGCACCGGATATAGCTTTCCCTCGAATGAATAACATAAGTTTTTGACTTTTACCTCCTGCACTTACTTTACTACTTTCTAGTGGTATAGTTGAAAGGGGGGTTGGAACAGGTTGAACTGTTTACCCTCCCCTTTCAGCGGGAATCGCTCATGCTGGGGCCTCCGTTGATATAGGAATCTTTTCCTTACATTTAGCAGGAGCTTCTTCAATCTTAGGGGCTGTAAATTTCATTACTACTGTTATTAACATGCGTTCAAGTGGTATAACAATAGACCGTATACCACTTTTCGTATGAGCTGTTTTCATTACAGCCATTCTTCTTTTACTTTCTTTACCAGTGCTAGCAGGTGCTATTACTATGCTTTTAACTGACCGTAATTTAAACACTTCATTCTTTGATCCAGCCGGAGGGGGAGATCCTGTACTGTATCAGCACTTATTCTGATTCTTTGGGCATCCCGAGGTTTACATTTTAATTTTACCTGGGTTTGGCTTAATTTCTCATATTGTTAGGCAAGAGTCTGG
>3RB2
TACAAACCATAAAGACATTGGAACTTTATACTTCTTCTCGGGGGCCTGATCAGGCATGGTAGGTACAGCTCTTAGTTTGATTATTCGAGCTGAACTTGGACAACCTGGTAGTTTAATTGGGGATGACCAAATTTATAATGTTGTAGTTACGGCTCACGCCTTTATTATGATTTTTTTTATGGTTATGCCTATTATGATTGGGGGTTTCGGGAACTGGCTAGTCCCTCTTATGTTAGGAGCACCGGATATAGCTTTCCCTCGAATGAATAACATAAGTTTTTGACTTTTACCTCCTGCACTTACTTTACTACTTTCTAGTGGTATAGTTGAAAGGGGGGTTGGAACAGGTTGAACTGTTTACCCTCCCCTTTCAGCGGGAATCGCTCATGCTGGGGCCTCCGTTGATATAGGGATCTTTTCCTTACATTTAGCTGGAGCTTCTTCAATCTTAGGGGCTGTAAATTTCATTACTACTGTTATTAACATGCGTTCAAGTGGTATAACAATAGACCGTATACCACTTTTCGTATGAGCTGTTTTCATTACAGCCATTCTTCTTTTACTTTCTTTACCGGTGCTAGCAGGTGCTATTACTATGCTTTTAACTGACCGTAATTTAAACACTTCATTCTTTGATCCAGCCGGAGGGGGAGATCCTGTACTGTATCAGCACTTATTCTGATTCTTTGGGCATCCCGAGGTTTACATTTTAATTTTACCTGGGTTTGGCTTAATTTCTCATATTGTTAGGCAAGAGTCTGG
>LAR2
TACAAACCATAAAGACATTGGAACTTTATACTTCTTCTCGGGGGCCTGATCAGGCATGGTAGGTACAGCTCTTAGTTTGATTATTCGAGCTGAACTTGGACAACCTGGTAGTTTAATTGGGGATGACCAAATTTATAATGTTGTAGTTACGGCTCACGCCTTTATTATGATTTTTTTTATGGTTATGCCTATTATGATTGGAGGTTTCGGAAACTGGCTAGTCCCTCTTATGTTAGGAGCACCGGATATGGCTTTCCCTCGAATGAATAACATAAGTTTTTGACTTTTACCTCCTGCACTTACTTTATTACTTTCTAGTGGTATAGTTGAAAGGGGGGTTGGAACAGGTTGAACTGTTTACCCTCCCCTTTCAGCGGGAATCGCTCATGCTGGGGCCTCCGTTGATATAGGAATCTTTTCCTTACATTTAGCAGGAGCTTCTTCAATCTTAGGGGCTGTAAATTTCATTACTACTGTTATTAACATGCGTTCAAGTGGTATAACAATAGACCGTATACCACTTTTCGTATGAGCTGTTTTCATTACAGCCATTCTTCTTTTACTTTCTTTACCAGTGCTAGCAGGTGCTATTACTATGCTTTTAACTGACCGTAATTTAAACACTTCATTCTTTGATCCCGCCGGAGGGGGAGATCCTGTACTGTATCAGCACTTATTCTGATTCTTTGGGCATCCCGAGGTTTACATTTTAATTTTACCTGGGTTTGGCTTAATTTCTCATATTGTTAGGCAAGAGTCTGG
>LAR5
-----------------------------ACTTCTTCTCGGGGGCCTGATCAGGCATGGTAGGTACAGCTCTTAGTTTGATTATTCGAGCTGAACTTGGACAACCTGGTAGTTTAATTGGGGATGACCAAATTTATAATGTTGTAGTTACGGCTCACGCCTTTATTATGATTTTTTTTATGGTTATGCCTATTATGATTGGGGGTTTCGGAAACTGGCTAGTCCCTCTTATGTTAGGAGCACCGGATATAGCTTTCCCTCGAATGAATAACATAAGTTTTTGACTTTTACCTCCTGCACTTACTTTACTACTTTCTAGTGGTATAGTTGAAAGGGGGGTTGGAACAGGTTGAACTGTTTACCCTCCCCTTTCAGCGGGAATCGCTCATGCTGGGGCCTCCGTTGATATAGGAATCTTTTCCTTACATTTAGCAGGAGCTTCTTCAATCTTAGGGGCTGTAAATTTCATTACTACTGTTATTAACATGCGTTCAAGTGGTATAACAATAGACCGTATACCACTTTTCGTATGAGCTGTTTTCATTACAGCCATTCTTCTTTTACTTTCTTTACCAGTGCTAGCAGGTGCTATTACTATGCTTTTAACTGACCGTAATTTAAACACTTCATTCTTTGATCCAGCCGGAGGGGGAGATCCTGTACTGTATCAGCACTTATTCTGATTCTTTGGGCATCCCGAAGTTTACATTTTAATTTTACCTGGGTTTGGCTTAATTTCTCATATTGTTAGGCAAGAATCTGG
>1HSE5
TACAAACCATAAAGACATTGGAACTTTATACTTCATCTCGGGGCCCTGATCAGGCATGGTAGGTACAGCTCTTAGTTTGATTATTCGAGCTGAACTTGGACAACCTGGTAGTTTAATTGGGGATGACCAAATTTATAATGTTGTAGTTACGGCTCACGCCTTTATTATGATTTTTTTTATGGTTATGCCTATTATGATTGGAGGTTTCGGAAACTGGCTAGTCCCTCTTATGTTAGGAGCACCGGATATAGCTTTCCCTCGAATGAATAACATAAGTTTTTGACTTTTACCTCCTGCACTTACTTTACTACTTTCTAGTGGTATAGTTGAAAGGGGGGTTGGAACAGGTTGAACTGTTTACCCTCCCCTTTCAGCAGGAATCGCTCATGCTGGGGCCTCCGTTGATATAGGAATCTTTTCCTTACATTTAGCAGGAGCTTCTTCAATCTTAGGGGCTGTAAATTTCATTACTACTGTTATTAACATGCGTTCAAGTGGTATAACAATAGACCGTATACCACTTTTCGTATGAGCTGTTTTCATTACAGCCATTCTTCTTTTACTTTCTTTACCAGTGCTAGCAGGTGCTATTACTATGCTTTTAACTGACCGTAATTTAAACACTTCATTCTTTGATCCAGCCGGAGGGGGAGATCCTGTACTGTATCAGCACTTATTCTGATTCTTTGGACATCCCGAAGTTTACATTTTAATTTTACCTGGGTTTGGCTTAATTTCTCATATTGTTAGGCAAGAGTCTGG
>LAR6
TACAAACCATAAAGACATTGGAACTTTATACTTCTTCTCGGGGGCCTGATCAGGCATGGTAGGTACAGCTCTTAGTTTGATTATTCGAGCTGAACTTGGACAACCTGGTAGTTTAATTGGAGATGACCAAATTTATAATGTTGTAGTTACGGCTCACGCCTTTATTATGATTTTTTTTATGGTTATACCTATTATGATTGGGGGTTTCGGAAACTGGCTAGTCCCTCTTATGTTAGGAGCACCGGATATAGCTTTCCCTCGAATGAATAACATAAGTTTTTGACTTTTACCTCCTGCACTTACTTTACTACTTTCTAGTGGTATAGTTGAAAGGGGGGTTGGAACAGGCTGAACTGTTTACCCTCCCCTTTCAGCGGGAATCGCTCATGCTGGGGCCTCCGTTGATATAGGAATCTTTTCCTTACATTTAGCAGGGGCTTCTTCAATCTTAGGGGCTGTAAATTTCATTACTACTGTTATTAACATGCGTTCAAGTGGTATAACAATAGACCGTATACCACTTTTCGTATGAGCTGTTTTCATTACAGCCATTCTTCTTTTACTTTCTTTACCAGTGCTAGCAGGTGCTATTACTATGCTTTTAACTGACCGTAATTTAAACACTTCATTCTTTGATCCAGCTGGCGGAGGAGATCCTGTACTGTATCAGCACTTATTCTGATTCTTTGGGCATCCCGAAGTTTACATTTTAATTTTACCTGGGTTTGGCTTAATTTCTCATATTGTTAGGCAAGAGTCTGG
>LI15013
TACAAACCATAAAGACATTGGAACTTTATACTTCATTCTCGGGGCCTGATCAGGCATGGTAGGTACAGCTCTTAGTTTGATTATTCGAGCTGAACTTGGACAACCTGGTAGTTTAATTGGAGATGACCAAATTTATAATGTTGTAGTTACGGCTCACGCCTTTATTATGATTTTTTTTATGGTTATACCTATTATGATTGGGGGTTTCGGAAACTGGCTAGTCCCTCTTATGTTAGGAGCACCGGATATAGCTTTCCCTCGAATGAATAACATAAGTTTTTGACTTTTACCTCCTGCACTTACTTTACTACTTTCTAGTGGTATAGTTGAAAGGGGGGTTGGAACAGGTTGAACTGTTTACCCTCCCCTTTCAGCGGGAATCGCTCATGCTGGGGCCTCCGTTGATATAGGAATCTTTTCCTTACATTTAGCAGGGGCTTCTTCAATCTTAGGGGCTGTAAATTTCATTACTACTGTTATTAACATGCGTTCAAGTGGTATAACAATAGACCGTATACCACTTTTCGTATGAGCTGTTTTCATTACAGCCATTCTTCTTTTACTTTCTTTACCAGTGCTAGCAGGTGCTATTACTATGCTTTTAACTGACCGTAATTTAAACACTTCATTCTTTGATCCAGCTGGTGGAGGAGATCCTGTACTGTATCAGCACTTATTCTGATTCTTTGGGCATCCGGAAGTTTACATTTTAATTTTACCTGGGTTTGGCTTAATTTCTCATATTGTTAGGCAAGAGTCT--
>LI15010
TACAAACCATAAAGACATTGGAACTTTATACTTCAWTCTCGGGGCCTGATCAGGCATGGTAGGTACAGCTCTTAGTTTGATTATTCGAGCTGAACTTGGACAACCTGGTAGTTTAATTGGGGATGACCAAATTTATAATGTTGTAGTTACGGCTCACGCCTTTATTATGATTTTTTTTATGGTTATACCTATTATGATTGGGGGTTTCGGAAACTGGCTAGTCCCTCTTATGTTAGGAGCACCGGATATAGCTTTCCCTCGAATGAATAACATAAGTTTTTGACTTTTACCTCCTGCACTTACTTTACTACTTTCTAGTGGTATAGTTGAAAGGGGGGTTGGAACAGGTTGAACTGTTTACCCTCCCCTTTCAGCGGGAATCGCTCATGCTGGGGCCTCCGTTGATATAGGAATCTTTTCCTTACATTTAGCAGGGGCTTCTTCAATCTTAGGGGCTGTAAATTTCATTACTACTGTTATTAACATGCGTTCAAGTGGTATAACAATAGACCGTATACCACTTTTCGTATGAGCTGTTTTCATTACAGCCATTCTTCTTTTACTTTCTTTACCAGTGCTAGCAGGTGCTATTACTATGCTTTTAACTGACCGTAATTTAAACACTTCATTCTTTGATCCAGCTGGTGGAGGAGATCCTGTACTGTATCAGCACTTATTCTGATTCTTTGGGCATCCCGAAGTTTACATTTTAATTTTACCTGGGTTTGGCTTAATTTCTCATATTGTTAGGCAAGAGTCTGG
>1HSE3_12
TACAAACCATAAAGACATTGGAACTTTATACTTCATTCTCGGGGCCTGATCAGGCATGGTAGGTACAGCTCTTAGTTTGATTATTCGAGCTGAACTTGGACAACCTGGTAGTTTAATTGGAGATGACCAAATTTATAATGTTGTAGTTACGGCTCACGCCTTTATTATGATTTTTTTTATGGTTATACCTATTATGATTGGGGGTTTCGGAAACTGGCTAGTCCCTCTTATGTTAGGAGCACCGGATATAGCTTTCCCTCGAATGAATAACATAAGTTTTTGACTTTTACCTCCTGCACTTACTTTACTACTTTCTAGTGGTATAGTTGAAAGGGGGGTTGGAACAGGTTGAACTGTTTACCCTCCCCTTTCAGCGGGAATCGCTCATGCTGGGGCCTCCGTTGATATAGGAATCTTTTCCTTACATTTAGCAGGGGCTTCTTCAATCTTAGGGGCTGTAAATTTCATTACTACTGTTATTAACATGCGTTCAAGTGGTATAACAATAGACCGTATACCACTTTTCGTATGAGCTGTTTTCATTACAGCCATTCTTCTTTTACTTTCTTTACCAGTGCTAGCAGGTGCTATTACTATGCTTTTAACTGACCGTAATTTAAACACTTCATTCTTTGATCCAGCTGGTGGAGGAGATCCTGTACTGTATCAGCACTTATTCTGATTCTTTGGGCATCCCGAAGTTTACATTTTAATTTTACCTGGGTTTGGCTTAATTTCTCATATTGTTAGGCAAGAGTCTGG
>1HSE1_12
TACAAACCATAAAGACATTGGAACTTTATACTTCATTCTCGGGGCCTGATCAGGCATGGTAGGTACAGCTCTTAGTTTGATTATTCGAGCTGAACTTGGACAACCTGGTAGTTTAATTGGAGATGACCAAATTTATAATGTTGTAGTTACGGCTCACGCCTTTATTATGATTTTTTTTATGGTTATACCTATTATGATTGGGGGTTTCGGAAACTGGCTAGTCCCTCTTATGTTAGGAGCACCGGATATAGCTTTCCCTCGAATGAATAACATAAGTTTTTGACTTTTACCTCCTGCACTTACTTTACTACTTTCTAGTGGTATAGTTGAAAGGGGGGTTGGAACAGGTTGAACTGTTTACCCTCCCCTTTCAGCGGGAATCGCTCATGCTGGGGCCTCCGTTGATATAGGAATCTTTTCCTTACATTTAGCAGGGGCTTCTTCAATCTTAGGGGCTGTAAATTTCATTACTACTGTTATTAACATGCGTTCAAGTGGTATAACAATAGACCGTATACCACTTTTCGTATGAGCTGTTTTCATTACAGCCATTCTTCTTTTACTTTCTTTACCAGTGCTAGCAGGTGCTATTACTATGCTTTTAACTGACCGTAATTTAAACACTTCATTCTTTGATCCAGCTGGTGGAGGAGATCCTGTACTGTATCAGCACTTATTCTGATTCTTTGGGCATCCCGAAGTTTACATTTTAATTTTACCTGGGTTTGGCTTAATTTCTCATATTGTTAGGCAAGAGTCTGG
>1HSE2_12
TACAAACCATAAAGACATTGGAACTTTATACTTCATTCTCGGGGCCTGATCAGGCATGGTAGGTACAGCTCTTAGTTTGATTATTCGAGCTGAACTTGGACAACCTGGTAGTTTAATTGGAGATGACCAAATTTATAATGTTGTAGTTACGGCTCACGCCTTTATTATGATTTTTTTTATGGTTATGCCTATTATGATTGGGGGTTTCGGAAACTGGCTAGTCCCTCTTATGTTAGGAGCACCGGATATAGCTTTCCCTCGAATGAATAACATAAGTTTTTGACTTTTACCTCCTGCACTTACTTTACTACTTTCTAGTGGTATAGTTGAAAGGGGGGTTGGAACAGGTTGAACTGTTTACCCTCCCCTTTCAGCGGGAATCGCCCATGCTGGGGCCTCCGTTGATATAGGAATCTTTTCCTTACATTTAGCAGGAGCTTCTTCAATCTTAGGGGCTGTAAATTTCATTACTACTGTTATTAACATGCGTTCAAGTGGTATAACAATAGACCGTATACCACTTTTCGTATGAGCTGTTTTCATTACAGCCATTCTTCTTTTACTTTCTTTACCAGTGCTAGCAGGTGCTATTACTATGCTTTTAACTGACCGTAATTTAAACACTTCATTCTTTGATCCAGCTGGAGGAGGAGATCCTGTACTGTATCAGCACTTATTCTGATTCTTTGGGCATCCCGAAGTTTACATTTTAATTTTACCTGGGTTTGGCTTAATTTCTCATATTGTTAGGCAAGAGTCTGG
>4RB1_12
TACAAACCATAAAGACATTGGAACTTTATACTTCATTCTCGGGGCCTGATCAGGCATGGTAGGTACAGCTCTTAGTTTGATTATTCGAGCTGAACTTGGACAACCTGGTAGTTTAATTGGAGATGACCAAATTTATAATGTTGTAGTTACGGCTCACGCCTTTATTATGATTTTTTTTATGGTTATGCCTATTATGATTGGGGGTTTCGGAAACTGGCTAGTCCCTCTTATGTTAGGAGCACCAGATATAGCTTTCCCTCGAATGAATAACATAAGTTTTTGACTTTTACCTCCTGCACTTACTTTACTACTTTCTAGTGGTATAGTTGAAAGGGGGGTTGGAACAGGTTGAACTGTTTACCCTCCCCTTTCAGCGGGAATCGCTCATGCTGGGGCCTCCGTTGATATAGGAATCTTTTCCTTACATTTAGCAGGAGCTTCTTCAATCTTAGGGGCTGTAAATTTCATTACTACTGTTATTAACATGCGTTCAAGTGGTATAACAATAGACCGTATACCACTTTTCGTATGAGCTGTTTTCATTACAGCCATTCTTCTTTTACTTTCTTTACCAGTGCTAGCAGGTGCTATTACTATGCTTTTAACTGACCGTAATTTAAACACTTCATTCTTTGATCCAGCTGGAGGAGGAGATCCTGTACTGTATCAGCACTTATTCTGATTCTTTGGGCATCCCGAAGTTTACATTTTAATTTTACCTGGGTTTGGCTTAATTTCTCATATTGTTAGGCAAGAGTCTGG
>pt9___LI13_L3
TACAAACCATAAAGACATTGGAACTTTATACTTCATTCTCGGGGCCTGATCAGGCATGGTAGGTACAGCTCTTAGTTTGATTATTCGAGCTGAACTTGGACAACCTGGTAGTTTAATTGGGGATGACCAAATTTATAATGTTGTAGTTACGGCTCACGCCTTTATTATGATTTTTTTTATGGTTATGCCTATTATGATTGGGGGTTTCGGAAACTGGCTAGTCCCTCTTATGTTAGGAGCACCGGATATAGCTTTCCCTCGAATGAATAACATAAGTTTTTGACTTTTACCTCCTGCACTTACTTTACTACTTTCTAGTGGTATAGTTGAAAGGGGGGTTGGGACAGGTTGAACTGTTTACCCTCCCCTTTCAGCGGGAATCGCTCATGCTGGGGCCTCCGTTGATATAGGAATCTTTTCCTTACATTTAGCAGGAGCTTCTTCAATCTTAGGGGCTGTAAATTTCATTACTACTGTTATTAACATACGTTCAAGTGGTATAACAATAGACCGTATACCACTTTTCGTATGGGCTGTTTTCATTACAGCCATTCTTCTTTTACTTTCTTTACCAGTGCTAGCAGGTGCTATTACTATGCTTTTAACTGACCGTAATTTAAACACTTCATTCTTTGATCCAGCCGGAGGGGGAGATCCTGTACTGTATCAGCACTTATTCTGATTCTTTGGGCATCCCGAAGTTTACATTTTAATTTTACCTGGGTTTGGCTTAATTTCTCATATTGTCAGGCAAGAGTCTGG
>pt7
TACAAACCATAAAGACATTGGAACTTTATACTTCATTCTCGGGGCCTGATCAGGCATGGTAGGTACAGCTCTTAGTTTGATTATTCGAGCTGAACTTGGACAACCTGGTAGTTTAATTGGGGATGACCAAATTTATAATGTTGTAGTTACGGCTCACGCCTTTATTATGATTTTTTTTATGGTTATGCCTATTATGATTGGGGGTTTCGGAAACTGGCTAGTCCCTCTTATGTTAGGAGCACCGGATATAGCTTTCCCTCGAATGAATAACATAAGTTTTTGACTTTTACCTCCTGCACTTACTTTACTACTTTCTAGTGGTATAGTTGAAAGGGGGGTTGGAACAGGTTGAACTGTTTACCCTCCCCTTTCAGCGGGAATCGCTCATGCCGGGGCCTCCGTTGATATAGGAATCTTTTCCTTACATTTAGCAGGAGCTTCTTCAATCTTAGGGGCTGTAAATTTCATTACTACTGTTATTAACATGCGTTCAAGTGGTATAACAATAGACCGTATACCACTTTTCGTATGAGCTGTTTTCATTACAGCCATTCTTCTTTTACTTTCTTTACCAGTGCTAGCAGGTGCTATTACTATGCTTTTAACTGACCGTAATTTAAACACTTCATTCTTTGATCCAGCCGGAGGGGGAGATCCTGTACTGTATCAGCACTTATTCTGATTCTTTGGGCATCCCGAGGTTTATATTTTAATTTTACCTGGGTTTGGCTTAATTTCTCATATTGTTAGGCAAGAGTCTGG
>4RB2_12
TACAAACCATAAAGACATTGGAACTTTATACTTCATTCTCGGGGCCTGATCAGGCATGGTAGGTACAGCTCTTAGTTTGATTATTCGAGCTGAACTTGGACAACCTGGTAGTTTAATTGGGGATGACCAAATTTATAATGTTGTAGTTACGGCTCACGCCTTTATTATGATTTTTTTTATGGTTATGCCTATTATGATTGGGGGTTTCGGAAACTGGCTAGTCCCTCTTATGTTAGGAGCACCGGATATAGCTTTCCCTCGAATGAATAACATAAGTTTTTGACTTTTACCTCCTGCACTTACTTTACTACTTTCTAGTGGTATAGTTGAAAGGGGGGTTGGAACAGGTTGAACTGTTTACCCTCCCCTTTCAGCGGGAATCGCTCATGCTGGGGCCTCCGTTGATATAGGAATCTTTTCCTTACATTTAGCAGGAGCTTCTTCAATCTTAGGGGCTGTAAATTTCATTACTACTGTTATTAACATGCGTTCAAGTGGTATAACAATAGACCGTATACCACTTTTCGTATGAGCTGTTTTCATTACAGCCATTCTTCTTTTACTTTCTTTACCAGTGCTAGCAGGTGCTATTACTATGCTTTTAACTGACCGTAATTTAAACACTTCATTCTTTGATCCAGCCGGAGGGGGAGATCCTGTACTGTATCAGCACTTATTCTGATTCTTTGGGCATCCCGAGGTTTATATTTTAATTTTACCTGGGTTTGGCTTAATTTCTCATATTGTTAGGCAAGAGTCTGG
>pt5___10RB7_12
TACAAACCATAAAGACATTGGAACTTTATACTTCATTCTCGGGGCCTGATCAGGCATGGTAGGTACAGCTCTTAGTTTGATTATTCGAGCTGAACTTGGACAACCTGGTAGTTTAATTGGGGATGACCAAATTTATAATGTTGTAGTTACGGCTCACGCCTTTATTATGATTTTTTTTATGGTTATGCCTATTATGATTGGGGGTTTCGGAAACTGGCTAGTCCCTCTTATGTTAGGAGCACCGGATATAGCTTTCCCTCGAATGAATAACATAAGTTTTTGACTTTTACCTCCTGCACTTACTTTACTACTTTCTAGTGGTATAGTTGAAAGGGGGGTTGGAACAGGTTGAACTGTTTACCCTCCCCTTTCAGCGGGAATCGCTCATGCTGGGGCCTCCGTTGATATAGGAATCTTTTCCTTACATTTAGCAGGAGCTTCTTCAATCTTAGGGGCTGTAAATTTCATTACTACTGTTATTAACATGCGTTCAAGTGGTATAACAATAGACCGTATACCACTTTTCGTATGAGCTGTTTTCATTACAGCCATTCTTCTTTTACTTTCTTTACCAGTGCTAGCAGGTGCTATTACTATGCTTTTAACTGACCGTAATTTAAACACTTCGTTCTTTGATCCAGCCGGAGGGGGAGATCCTGTACTGTATCAGCACTTATTCTGATTCTTTGGGCATCCCGAGGTTTATATTTTAATTTTACCTGGGTTTGGCTTAATTTCTCATATTGTTAGGCAAGAGTCTGG
>1RB3B
TACAAACCATAAAGACATTGGAACTTTATACTTCATTCTCGGGGCCTGATCAGGCATGGTAGGTACAGCTCTTAGTTTGATTATTCGAGCTGAACTTGGACAACCTGGTAGTTTAATTGGGGATGACCAAATTTATAATGTTGTAGTTACGGCTCACGCCTTTATTATGATTTTTTTTATGGTTATGCCTATTATGATTGGGGGTTTCGGAAACTGGCTAGTCCCTCTTATGTTAGGAGCACCGGATATAGCTTTCCCTCGAATGAATAACATAAGTTTTTGACTTTTACCTCCTGCACTTACTTTACTACTTTCTAGTGGTATAGTTGAGAGGGGGGTTGGAACAGGTTGAACTGTTTACCCTCCCCTTTCAGCGGGAATCGCTCATGCTGGGGCCTCCGTTGATATAGGAATCTTTTCCTTACATTTAGCAGGAGCTTCTTCAATCTTAGGGGCTGTAAATTTCATTACTACTGTTATTAACATGCGTTCAAGTGGTATAACAATAGACCGTATACCACTTTTCGTATGAGCTGTTTTCATTACAGCCATTCTTCTTTTACTTTCTTTACCAGTGCTAGCAGGTGCTATTACTATGCTTTTAACTGACCGTAATTTAAACACTTCATTCTTTGATCCAGCCGGAGGGGGAGATCCTGTACTGTATCAGCACTTATTCTGATTCTTTGGGCATCCCGAGGTTTACATTTTAATTTTACCTGGGTTTGGCTTAATTTCTCATATTGTTAGGCAAGAGTCTGG
>1HSE4_12
TACAAACCATAAAGACATTGGAACTTTATACTTCATTCTCGGGGCCTGATCAGGCATGGTAGGTACAGCTCTTAGTTTGATTATTCGAGCTGAACTTGGACAACCTGGTAGTTTAATTGGGGATGACCAAATTTATAATGTTGTAGTTACGGCTCACGCCTTTATTATGATTTTTTTTATGGTTATGCCTATTATGATTGGGGGTTTCGGAAACTGGCTAGTCCCTCTTATGTTAGGAGCACCGGATATAGCTTTCCCTCGAATAAATAACATAAGTTTTTGACTTTTACCTCCTGCACTTACTTTACTACTTTCTAGTGGTATAGTTGAGAGGGGGGTTGGAACAGGTTGAACTGTTTACCCTCCCCTTTCAGCGGGAATCGCTCATGCTGGGGCCTCCGTTGATATAGGAATCTTTTCCTTACATTTAGCAGGAGCTTCTTCAATCTTAGGGGCTGTAAATTTCATTACTACTGTTATTAACATGCGTTCAAGTGGTATAACAATAGACCGTATACCACTTTTCGTATGAGCTGTTTTCATTACAGCCATTCTTCTTTTACTTTCTTTACCAGTGCTAGCAGGTGCTATTACTATGCTTTTAACTGACCGTAATTTAAACACTTCATTCTTTGATCCAGCCGGAGGGGGAGATCCTGTACTGTATCAGCACTTATTCTGATTCTTTGGGCATCCCGAGGTTTACATTTTAATTTTACCTGGGTTTGGCTTAATTTCTCATATTGTTAGGCAAGAGTCTGG
>1RB3A
TACAAACCATAAAGACATTGGAACTTTATACTTCATTCTCGGGGCCTGATCAGGCATGGTAGGTACAGCTCTTAGTTTGATTATTCGAGCTGAACTTGGACAACCTGGTAGTTTAATTGGGGATGACCAAATTTATAATGTTGTAGTTACGGCTCACGCCTTTATTATGATTTTTTTTATGGTTATGCCTATTATGATTGGGGGTTTCGGAAACTGGCTAGTCCCTCTTATGTTAGGAGCACCGGATATAGCTTTCCCTCGAATGAATAACATAAGTTTTTGACTTTTACCTCCTGCACTTACTTTACTACTTTCTAGTGGTATAGTTGAAAGGGGGGTTGGAACAGGTTGAACTGTTTACCCTCCCCTTTCAGCGGGAATCGCTCATGCTGGGGCCTCCGTTGATATAGGAATCTTTTCCTTACATTTAGCAGGAGCTTCTTCAATCTTAGGAGCTGTAAATTTCATTACTACTGTTATTAACATGCGTTCAAGTGGTATAACAATAGACCGTATACCACTTTTCGTATGAGCTGTTTTCATTACAGCCATTCTTCTTTTACTTTCTTTACCAGTGCTAGCAGGTGCTATTACTATGCTTTTAACTGACCGTAATTTAAACACTTCATTCTTTGATCCAGCCGGAGGGGGAGATCCTGTACTGTATCAGCACTTATTCTGATTCTTTGGGCATCCCGAGGTTTACATTTTAATTTTACCTGGGTTTGGCTTAATTTCTCATATTGTTAGGCAAGAGTCTGG
>LI13_L2
TACAAACCATAAAGATATTGGAACTTTATACTTCATTCTCGGGGCCTGATCAGGCATGGTAGGTACAGCTCTTAGTTTGATTATTCGAGCTGAACTTGGACAACCTGGTAGTTTAATTGGGGATGACCAAATTTATAATGTTGTAGTTACGGCTCACGCCTTTATTATGATTTTTTTTATGGTTATGCCTATTATGATTGGGGGTTTCGGAAACTGGCTAGTCCCTCTTATGTTAGGAGCACCGGATATAGCTTTCCCTCGAATGAATAACATAAGTTTTTGACTTTTACCTCCTGCACTTACTTTACTACTTTCTAGTGGTATAGTTGAGAGGGGGGTTGGAACAGGTTGAACTGTTTACCCTCCCCTTTCAGCGGGAATCGCTCATGCTGGGGCCTCCGTTGATATAGGAATCTTTTCCTTACATTTAGCAGGAGCTTCTTCAATCTTAGGGGCTGTAAATTTCATTACTACTGTTATTAACATGCGTTCAAGTGGTATAACAATAGACCGTATACCACTTTTCGTATGAGCTGTTTTCATTACAGCCATTCTTCTTTTACTTTCTTTACCAGTGCTAGCAGGTGCTATTACTATGCTTTTAACTGACCGTAATTTGAACACTTCATTCTTTGATCCAGCCGGAGGGGGAGATCCTGTACTGTATCAGCACTTATTCTGATTCTTTGGGCATCCCGAGGTTTACATTTTAATTTTACCTGGGTTTGGCTTAATTTCTCATATTGTTAGGCAAGAGTCTGG
>pt6___10RB1_12
TACAAACCATAAAGACATTGGAACTTTATACTTCATTCTCGGAGCCTGATCAGGCATGGTAGGTACAGCTCTTAGTTTGATTATTCGAGCTGAACTTGGACAACCTGGTAGTTTAATTGGGGATGACCAAATTTATAATGTTGTAGTTACGGCTCACGCCTTTATTATGATTTTTTTTATGGTTATGCCTATTATGATTGGGGGTTTCGGAAACTGGCTAGTCCCTCTTATGTTAGGAGCACCGGATATAGCTTTCCCTCGAATGAATAACATAAGTTTTTGACTTTTACCTCCTGCACTTACTTTACTACTTTCTAGTGGTATAGTTGAAAGGGGAGTTGGAACAGGTTGAACTGTTTACCCTCCCCTTTCAGCGGGAATCGCTCATGCTGGGGCCTCCGTTGATATAGGAATCTTTTCCTTACATTTAGCAGGAGCTTCTTCAATCTTAGGGGCTGTAAATTTCATTACTACTGTTATTAACATGCGTTCAAGTGGTATAACAATAGACCGTATACCACTTTTCGTATGAGCTGTTTTCATTACAGCCATTCTTCTTTTACTTTCTTTACCAGTGCTAGCAGGTGCTATTACTATGCTTTTAACTGACCGTAATTTAAACACTTCATTCTTTGATCCAGCCGGAGGGGGAGATCCTGTACTGTATCAGCACTTATTCTGATTCTTTGGGCATCCCGAAGTTTACATTTTAATTTTACCTGGGTTTGGCTTAATTTCTCATATTGTTAGGCAAGAGTCTGG
>1HSE6
TACAAACCATAAAGACATTGGAACTTTATACTTCATTCTCGGGGCCTGATCAGGCATGGTAGGTACAGCTCTTAGTTTGATTATTCGAGCTGAACTTGGACAACCTGGTAGTTTAATTGGGGATGACCAAATTTATAATGTTGTAGTTACGGCTCACGCCTTTATTATGATTTTTTTTATGGTTATGCCTATTATGATTGGGGGTTTCGGAAACTGGCTAGTCCCTCTTATGTTAGGAGCACCGGATATAGCTTTCCCTCGAATGAATAACATAAGTTTTTGACTTTTACCTCCTGCACTTACTTTACTACTTTCTAGTGGTATAGTTGAAAGGGGGGTTGGAACAGGTTGAACTGTTTACCCTCCCCTTTCAGCGGGAATCGCTCATGCTGGGGCCTCCGTTGATATAGGAATCTTTTCCTTACATTTAGCAGGAGCTTCTTCAATCTTAGGGGCTGTAAATTTCATTACTACTGTTATTAACATGCGTTCAAGTGGTATAACAATAGACCGTATACCACTTTTCGTATGAGCTGTTTTCATTACAGCCATTCTTCTTTTACTTTCTTTACCAGTGCTAGCAGGTGCTATTACTATGCTTTTAACTGACCGTAATTTAAACACTTCATTCTTTGATCCAGCCGGAGGGGGAGATCCTGTACTGTATCAGCACTTATTCTGATTCTTTGGGCATCCCGAAGTTTACATTTTAATTTTACCTGGGTTTGGCTTAATTTCTCATATTGTTAGGCAAGAATCTGG
>3RB1A_11
TACAAACCATAAAGACATTGGAACTTTATACTTCATTCTCGGAGCCTGATCAGGCATGGTAGGTACAGCTCTTAGTTTGATTATTCGAGCTGAACTTGGACAACCTGGTAGTTTAATTGGAGATGACCAAATTTATAATGTTGTAGTTACGGCTCACGCCTTTATTATGATTTTTTTTATGGTTATGCCTATTATGATTGGGGGTTTCGGAAACTGGCTAGTCCCTCTTATGTTAGGAGCACCGGATATAGCTTTCCCTCGAATGAATAACATAAGTTTTTGACTTTTACCTCCTGCACTTACTTTACTACTTTCTAGTGGTATAGTTGAAAGGGGGGTCGGAACAGGTTGAACTGTTTACCCTCCCCTTTCAGCGGGAATCGCTCATGCTGGGGCCTCCGTTGATATAGGAATCTTTTCCTTACATTTAGCAGGAGCTTCTTCAATCTTAGGAGCTGTAAATTTCATTACTACTGTTATTAACATGCGTTCAAGTGGTATAACAATAGACCGTATACCACTTTTCGTATGAGCTGTTTTCATTACAGCCATTCTTCTTTTACTTTCTTTACCAGTGCTAGCAGGTGCTATTACTATGCTTTTAACTGACCGTAATTTAAACACTTCATTCTTTGATCCAGCCGGAGGGGGAGATCCTGTACTGTATCAGCACTTATTCTGATTCTTTGGGCATCCCGAAGTTTACATTTTAATTTTACCTGGGTTTGGCTTAATTTCTCATATTGTTAGGCAAGAGTCTGG
>1HSE10
TACAAACCATAAAGACATTGGAACTTTATACTTCATTCTCGGGGCCTGATCAGGCATGGTAGGTACAGCTCTTAGTTTGATTATTCGAGCTGAGCTTGGACAACCTGGTAGTTTAATTGGGGATGACCAAATTTATAATGTTGTAGTTACGGCTCACGCCTTTATTATGATTTTTTTTATGGTTATGCCTATTATGATTGGGGGTTTCGGAAACTGGCTAGTCCCTCTTATGTTAGGAGCACCGGATATAGCTTTCCCTCGAATGAATAACATAAGTTTTTGACTTTTACCTCCTGCACTTACTTTACTACTTTCTAGTGGTATAGTTGAAAGGGGGGTTGGAACAGGTTGAACTGTTTACCCTCCCCTTTCAGCGGGAATCGCTCATGCTGGGGCCTCCGTTGATATAGGAATCTTTTCCTTACATTTAGCAGGAGCTTCTTCAATCTTGGGGGCTGTAAATTTCATTACTACTGTTATTAACATGCGTTCAAGTGGTATAACGATAGACCGTATACCACTTTTCGTATGAGCTGTTTTCATTACAGCCATTCTTCTTTTACTTTCTTTACCAGTGCTAGCAGGTGCTATTACTATGCTTTTAACTGACCGTAATTTAAACACTTCATTCTTTGATCCAGCCGGAGGGGGAGATCCTGTACTGTATCAGCACTTATTCTGATTCTTTGGGCATCCCGAGGTTTACATTTTAATTTTACCTGGGTTTGGCTTAATTTCTCATATTGTTAGGCAAGAGTCTGG
>1HSE9
TACAAACCATAAAGACATTGGAACTTTATACTTCATTCTCGGGGCCTGATCAGGCATAGTAGGTACAGCTCTTAGTTTGATTATTCGAGCTGAGCTTGGACAACCTGGTAGTTTAATTGGGGATGACCAAATTTATAATGTTGTAGTTACGGCTCACGCCTTTATTATGATTTTTTTTATGGTTATGCCTATTATGATTGGGGGTTTCGGAAACTGGCTAGTCCCTCTTATGTTAGGAGCACCGGATATAGCTTTCCCTCGAATGAATAACATAAGTTTTTGACTTTTACCTCCTGCACTTACTTTACTACTTTCTAGTGGTATAGTTGAAAGGGGGGTTGGAACAGGTTGAACTGTTTACCCTCCCCTTTCAGCAGGAATCGCTCATGCTGGGGCCTCCGTTGATATAGGAATCTTTTCCTTACATTTAGCAGGAGCTTCTTCAATCTTAGGGGCTGTAAATTTCATTACTACTGTTATTAACATGCGTTCAAGTGGTATAACAATAGACCGTATACCACTTTTCGTATGAGCTGTTTTCATTACAGCCATTCTTCTTTTACTTTCTTTACCAGTGCTAGCAGGTGCTATTACTATGCTTTTAACTGACCGTAATTTAAACACTTCATTCTTTGATCCAGCCGGAGGGGGAGATCCTGTACTGTATCAGCACTTATTCTGATTCTTTGGGCATCCCGAGGTTTACATTTTAATTTTACCTGGGTTTGGCTTAATTTCTCATATTGTTAGGCAAGAGTCTGG
>9RB1_12
TACAAACCATAAAGACATTGGAACTTTATACTTCATTCTCGGAGCCTGATCAGGCATGGTAGGTACAGCTCTTAGTTTGATTATTCGAGCTGAACTTGGACAACCTGGTAGTTTAATTGGGGATGACCAAATTTATAATGTTGTAGTTACGGCTCACGCCTTTATTATGATTTTTTTTATGGTTATACCTATTATGATTGGGGGTTTCGGAAACTGGCTAGTCCCTCTTATGTTAGGAGCACCGGATATAGCTTTCCCTCGAATGAATAACATAAGTTTTTGACTTTTACCTCCTGCACTTACTTTACTACTTTCTAGTGGTATAGTTGAAAGGGGGGTTGGAACAGGTTGAACTGTTTACCCTCCCCTTTCAGCGGGAATCGCTCATGCTGGGGCCTCCGTTGATATAGGAATCTTTTCCTTACATTTAGCAGGAGCTTCTTCAATCTTGGGGGCTGTAAATTTCATTACTACTGTTATTAACATGCGTTCAAGTGGTATAACAATAGACCGTATACCACTTTTCGTATGAGCTGTTTTCATTACAGCCATTCTTCTTTTACTTTCTTTACCAGTGCTAGCAGGTGCTATTACTATGCTTTTAACTGACCGTAATTTAAACACTTCATTCTTTGATCCAGCCGGAGGGGGAGATCCTGTACTGTATCAGCACTTATTCTGATTCTTTGGGCACCCCGAGGTTTACATTTTAATTTTACCTGGGTTTGGCTTAATTTCTCATATTGTTAGGCAAGAGTCTGG
>pt8
TACAAACCATAAAGACATTGGAACTTTATACTTCATTCTCGGGGCCTGATCAGGCATGGTAGGTACAGCTCTTAGTTTGATTATTCGAGCTGAACTTGGACAACCTGGTAGTTTAATTGGGGATGACCAAATTTATAATGTTGTAGTTACGGCTCACGCCTTTATTATAATTTTTTTTATGGTTATGCCTATTATGATTGGGGGTTTCGGAAACTGGCTAGTCCCTCTTATATTAGGAGCACCGGATATAGCTTTCCCTCGAATGAATAACATAAGTTTTTGACTTTTACCTCCTGCACTTACTTTACTACTTTCTAGTGGTATAGTTGAAAGGGGGGTTGGAACAGGTTGAACTGTTTACCCTCCCCTTTCAGCGGGAATCGCTCATGCTGGGGCCTCCGTTGATATAGGAATCTTTTCCTTACATTTAGCAGGAGCTTCTTCAATCTTAGGGGCTGTAAATTTCATTACTACTGTTATTAACATGCGTTCAAGTGGTATAACAATAGACCGTATACCACTTTTCGTATGAGCTGTTTTCATTACAGCCATTCTTCTTTTACTTTCTTTACCAGTGCTAGCAGGTGCTATTACTATGCTTTTAACTGACCGTAATTTAAACACTTCATTCTTTGATCCCGCCGGAGGGGGAGATCCTGTACTGTATCAGCACTTATTCTGATTCTTTGGGCATCCCGAAGTTTACATTTTAATTTTACCTGGGTTTGGCTTAATTTCTCATATTGTTAGGCAAGAGTCTGG
>AVem9_11
TACAAACCATAAAGACATTGGAACTTTATACTTCATTCTCGGGGCCTGATCAGGCATAGTGGGTACAGCTCTTAGTTTGATTATTCGAGCTGAACTTGGACAACCTGGTAGTTTAATTGGGGATGACCAAATTTATAATGTTGTAGTTACGGCTCACGCCTTTATTATGATTTTTTTTATGGTTATGCCTATTATGATTGGGGGTTTCGGAAACTGGCTAGTCCCTCTTATGTTAGGAGCACCGGATATAGCCTTCCCTCGAATGAATAACATAAGTTTTTGACTTTTACCTCCTGCACTTACTTTACTACTTTCTAGTGGTATAGTTGAAAGGGGGGTTGGAACAGGTTGAACTGTTTACCCTCCCCTTTCAGCGGGAATCGCTCATGCTGGGGCCTCCGTTGATATAGGAATCTTTTCCTTACATTTAGCAGGAGCTTCTTCAATCTTAGGGGCTGTAAATTTCATTACTACTGTTATTAACATGCGTTCAAGTGGTATAACAATAGACCGTATACCACTTTTCGTATGAGCTGTTTTCATTACAGCCATTCTTCTTTTACTTTCTTTACCAGTACTAGCAGGTGCTATTACTATGCTTTTAACTGACCGTAATTTAAACACTTCATTCTTTGATCCAGCCGGAGGGGGAGATCCTGTACTATATCAGCACTTATTCTGATTCTTTGGGCATCCCGAGGTTTACATTTTAATTTTACCTGGGTTTGGCTTAATTTCTCATATTGTTAGGCAAGAGTCTGG
>AVem3_11
TACAAACCATAAAGACATTGGAACTTTATACTTCATTCTCGGGGCCTGATCAGGCATAGTGGGTACAGCTCTTAGTTTGATTATTCGAGCTGAACTTGGACAACCTGGTAGTTTAATTGGGGATGACCAAATTTATAATGTTGTAGTTACGGCTCACGCCTTTATTATGATTTTTTTTATGGTTATGCCTATTATGATTGGGGGTTTCGGAAACTGGCTAGTCCCTCTTATGTTAGGAGCACCGGATATAGCCTTCCCTCGAATGAATAACATAAGTTTTTGACTTTTACCTCCTGCACTTACTTTACTACTTTCTAGTGGTATAGTTGAAAGGGGGGTTGGAACAGGTTGAACTGTTTACCCTCCCCTTTCAGCGGGAATCGCTCATGCTGGGGCCTCCGTTGATATAGGAATCTTTTCCTTACATTTAGCAGGAGCTTCTTCAATCTTAGGGGCTGTAAATTTCATTACTACTGTTATTAACATGCGTTCAAGTGGTATAACAATAGACCGTATACCACTTTTCGTATGAGCTGTTTTCATTACAGCCATTCTTCTTTTACTTTCTTTACCAGTACTAGCAGGTGCTATTACTATGCTTTTAACTGACCGTAATTTAAACACTTCATTCTTTGATCCAGCCGGAGGGGGAGATCCTGTACTATATCAGCACTTATTCTGATTCTTTGGGCATCCCGAGGTTTACATTTTAATTTTACCTGGGTTTGGCTTAATTTCTCATATTGTTAGGCAAGAGTCTGG
>AVem5_11
TACAAACCATAAAGACATTGGAACTTTATACTTCATTCTCGGGGCCTGATCAGGCATAGTGGGTACAGCTCTTAGTTTGATTATTCGAGCTGAACTTGGACAACCTGGTAGTTTAATTGGGGATGACCAAATTTATAATGTTGTAGTTACGGCTCACGCCTTTATTATGATTTTTTTTATGGTTATGCCTATTATGATTGGGGGTTTCGGAAACTGGCTAGTCCCTCTTATGTTAGGAGCACCGGATATAGCCTTCCCTCGAATGAATAACATAAGTTTTTGACTTTTACCTCCTGCACTTACTTTACTACTTTCTAGTGGTATAGTTGAAAGGGGGGTTGGAACAGGTTGAACTGTTTACCCTCCCCTTTCAGCGGGAATCGCTCATGCTGGGGCCTCCGTTGATATAGGAATCTTTTCCTTACATTTAGCAGGAGCTTCTTCAATCTTAGGGGCTGTAAATTTCATTACTACTGTTATTAACATGCGTTCAAGTGGTATAACAATAGACCGTATACCACTTTTCGTATGAGCTGTTTTCATTACAGCCATTCTTCTTTTACTTTCTTTACCAGTACTAGCAGGTGCTATTACTATGCTTTTAACTGACCGTAATTTAAACACTTCATTCTTTGATCCAGCCGGAGGGGGAGATCCTGTACTATATCAGCACTTATTCTGATTCTTTGGGCATCCCGAGGTTTACATTTTAATTTTACCTGGGTTTGGCTTAATTTCTCATATTGTTAGGCAAGAGTCTGG
>AVem1_11
TACAAACCATAAAGACATTGGAACTTTATACTTCATTCTCGGGGCCTGATCAGGCATAGTGGGTACAGCTCTTAGTTTGATTATTCGAGCTGAACTTGGACAACCTGGTAGTTTAATTGGGGATGACCAAATTTATAATGTTGTAGTTACGGCTCACGCCTTTATTATGATTTTTTTTATGGTTATGCCTATTATGATTGGGGGTTTCGGAAACTGGCTAGTCCCTCTTATGTTAGGAGCACCGGATATAGCCTTCCCTCGAATGAATAACATAAGTTTTTGACTTTTACCTCCTGCACTTACTTTACTACTTTCTAGTGGTATAGTTGAAAGGGGGGTTGGAACAGGTTGAACTGTTTACCCTCCCCTTTCAGCGGGAATCGCTCATGCTGGGGCCTCCGTTGATATAGGAATCTTTTCCTTACATTTAGCAGGAGCTTCTTCAATCTTAGGGGCTGTAAATTTCATTACTACTGTTATTAACATGCGTTCAAGTGGTATAACAATAGACCGTATACCACTTTTCGTATGAGCTGTTTTCATTACAGCCATTCTTCTTTTACTTTCTTTACCAGTACTAGCAGGTGCTATTACTATGCTTTTAACTGACCGTAATTTAAACACTTCATTCTTTGATCCAGCCGGAGGGGGAGATCCTGTACTATATCAGCACTTATTCTGATTCTTTGGGCATCCCGAGGTTTACATTTTAATTTTACCTGGGTTTGGCTTAATTTCTCATATTGTTAGGCAAGAGTCTGG
>AVem4_11
TACAAACCATAAAGACATTGGAACTTTATACTTCATTNTCGGGGCCTGATCAGGCATAGTGGGTACAGCTCTTAGTTTGATTATTCGAGCTGAACTTGGACAACCTGGTAGTTTAATTGGGGATGACCAAATTTATAATGTTGTAGTTACGGCTCACGCCTTTATTATGATTTTTTTTATGGTTATGCCTATTATGATTGGGGGTTTCGGAAACTGGCTAGTCCCTCTTATGTTAGGAGCACCGGATATAGCCTTCCCTCGAATGAATAACATAAGTTTTTGACTTTTACCTCCTGCACTTACTTTACTACTTTCTAGTGGTATAGTTGAAAGGGGGGTTGGAACAGGTTGAACTGTTTACCCTCCCCTTTCAGCGGGAATCGCTCATGCTGGGGCCTCCGTTGATATAGGAATCTTTTCCTTACATTTAGCAGGAGCTTCTTCAATCTTAGGGGCTGTAAATTTCATTACTACTGTTATTAACATGCGTTCAAGTGGTATAACAATAGACCGTATACCACTTTTCGTATGAGCTGTTTTCATTACAGCCATTCTTCTTTTACTTTCTTTACCAGTACTAGCAGGTGCTATTACTATGCTTTTAACTGACCGTAATTTAAACACTTCATTCTTTGATCCAGCCGGAGGGGGAGATCCTGTACTATATCAGCACTTATTCTGATTCTTTGGGCATCCCGAGGTTTACATTTTAATTTTACCTGGGTTTGGCTTAATTTCTCATATTGTTAGGCAAGAGTCTGG
>AVem2_11
--------------------------------------TCGGGGCCTGATCAGGCATAGTGGGTACAGCTCTTAGTTTGATTATTCGAGCTGAACTTGGACAACCTGGTAGTTTAATTGGGGATGACCAAATTTATAATGTTGTAGTTACGGCTCACGCCTTTATTATGATTTTTTTTATGGTTATGCCTATTATGATTGGGGGTTTCGGAAACTGGCTAGTCCCTCTTATGTTAGGAGCACCGGATATAGCCTTCCCTCGAATGAATAACATAAGTTTTTGACTTTTACCTCCTGCACTTACTTTACTACTTTCTAGTGGTATAGTTGAAAGGGGGGTTGGAACAGGTTGAACTGTTTACCCTCCCCTTTCAGCGGGAATCGCTCATGCTGGGGCCTCCGTTGATATAGGAATCTTTTCCTTACATTTAGCAGGAGCTTCTTCAATCTTAGGGGCTGTAAATTTCATTACTACTGTTATTAACATGCGTTCAAGTGGTATAACAATAGACCGTATACCACTTTTCGTATGAGCTGTTTTCATTACAGCCATTCTTCTTTTACTTTCTTTACCAGTACTAGCAGGTGCTATTACTATGCTTTTAACTGACCGTAATTTAAACACTTCATTCTTTGATCCAGCCGGAGGGGGAGATCCTGTACTATATCAGCACTTATTCTGATTCTTTGGGCATCCCGAGGTTTACATTTTAATTTTACCTGGGTTTGGCTTAATTTCTCATATTGTTAGGCAAGAGTCTGG
>AVem8_11
---------------------------------------------------------------------------------------------------------------------TGGGGATGACCAAATTTATAATGTTGTAGTTACGGCTCACGCCTTTATTATGATTTTTTTTATGGTTATGCCTATTATGATTGGGGGTTTCGGAAACTGGCTAGTCCCTCTTATGTTAGGAGCACCGGATATAGCCTTCCCTCGAATGAATAACATAAGTTTTTGACTTTTACCTCCTGCACTTACTTTACTACTTTCTAGTGGTATAGTTGAAAGGGGGGTTGGAACAGGTTGAACTGTTTACCCTCCCCTTTCAGCGGGAATCGCTCATGCTGGGGCCTCCGTTGATATAGGAATCTTTTCCTTACATTTAGCAGGAGCTTCTTCAATCTTAGGGGCTGTAAATTTCATTACTACTGTTATTAACATGCGTTCAAGTGGTATAACAATAGACCGTATACCACTTTTCGTATGAGCTGTTTTCATTACAGCCATTCTTCTTTTACTTTCTTTACCAGTACTAGCAGGTGCTATTACTATGCTTTTAACTGACCGTAATTTAAACACTTCATTCTTTGATCCAGCCGGAGGGGGAGATCCTGTACTATATCAGCACTTATTCTGATTCTTTGGGCATCCCGAGGTTTACATTTTAATTTTACCTGGGTTTGGCTTAATTTCTCATATTGTTAGGCAAGAGTCTGG
>1HSE7
TACAAACCATAAAGACATTGGAACTTTATATTTCATTCTCGGGGCCTGATCAGGCATAGTAGGTACAGCTCTTAGTTTGATTATTCGAGCTGAACTTGGACAACCTGGTAGTTTAATTGGAGATGACCAAATTTATAATGTTGTAGTTACGGCTCACGCCTTTATTATGATTTTTTTTATGGTTATGCCTATTATGATTGGGGGTTTCGGAAACTGGCTAGTCCCTCTTATGTTAGGAGCACCGGATATAGCTTTCCCTCGAATGAATAACATAAGTTTTTGACTTTTACCTCCTGCACTTACTTTACTACTTTCTAGTGGTATAGTTGAAAGGGGGGTCGGAACAGGTTGAACTGTTTACCCTCCCCTTTCAGCGGGAATCGCTCATGCTGGGGCCTCCGTTGATATAGGAATCTTTTCCTTACATTTAGCAGGAGCTTCTTCAATCTTAGGGGCTGTAAATTTTATTACTACTGTTATTAACATGCGTTCAAGTGGTATAACAATAGACCGTATACCACTTTTCGTATGAGCTGTTTTCATTACAGCCATTCTTCTTTTACTTTCTTTACCAGTGCTAGCGGGTGCTATTACTATGCTTTTAACTGACCGTAATTTAAACACTTCATTCTTTGATCCAGCCGGAGGGGGAGATCCTGTACTGTATCAGCACTTATTCTGATTCTTTGGGCATCCCGAGGTTTACATTTTAATTTTACCTGGGTTTGGCTTAATTTCTCATATTGTTAGGCAAGAGTCTGG
>10RB3_12
-------CATAAAGACATTGGAACTTTATACTTCATTCTCGGGGCCTGATCAGGCATGGTAGGTACAGCTCTTAGTTTGATTATTCGAGCTGAACTTGGACAACCTGGTAGTTTAATTGGGGATGACCAAATTTATAATGTTGTAGTTACGGCTCACGCCTTTATTATGATTTTTTTTATGGTTATGCCTATTATGATTGGGGGTTTCGGAAACTGGCTAGTCCCTCTTATGTTAGGAGCACCGGATATAGCTTTCCCTCGAATGAATAACATAAGTTTTTGACTTTTACCTCCTGCACTTACTTTACTACTTTCTAGTGGTATAGTTGAAAGGGGGGTTGGAACAGGTTGAACTGTTTACCCTCCCCTTTCAGCGGGAATCGCTCATGCTGGGGCCTCCGTTGATATAGGAATCTTTTCCTTACATTTAGCAGGAGCTTCTTCAATCTTAGGGGCTGTAAATTTCATTACTACTGTTATTAACATGCGTTCAAGTGGTATAACAATAGACCGTATACCACTTTTCGTATGAGCTGTTTTCATTACAGCCATTCTTCTTTTACTTTCTTTACCAGTGCTAGCAGGTGCTATTACTATGCTTTTAACTGACCGTAATTTAAACACTTCATTCTTTGATCCAGCCGGAGGGGGAGATCCTGTACTGTATCAGCACTTATTCTGATTCTTTGGGCATCCCGAGGTTTACATTTTAATTTTACCTGGGTTTGGCTTAATTTCTCATATTGTTAGGCAAGAGTCTGG
>LI13_L1
-------CATAAAGACATTGGAACTTTATACTTCATTCTCGGGGCCTGATCAGGCATGGTAGGTACAGCTCTTAGTTTGATTATTCGAGCTGAACTTGGACAACCTGGTAGTTTAATTGGAGATGACCAAATTTATAATGTTGTAGTTACGGCTCACGCCTTTATTATGATTTTTTTTATGGTTATGCCTATTATGATTGGGGGTTTCGGAAACTGGCTAGTCCCTCTTATGTTAGGAGCACCGGATATAGCTTTCCCTCGAATAAATAACATAAGTTTTTGACTTTTACCCCCTGCACTTACTTTACTACTTTCTAGTGGTATAGTTGAAAGGGGGGTTGGGACAGGTTGAACTGTTTACCCTCCCCTTTCAGCGGGAATCGCCCATGCTGGGGCCTCCGTTGATATAGGAATCTTTTCCTTACATTTAGCAGGAGCTTCTTCAATCTTAGGGGCTGTAAATTTCATTACTACTGTTATTAACATGCGTTCAAGTGGTATAACAATAGACCGTATACCACTTTTCGTATGAGCTGTTTTCATTACAGCCATTCTTCTTTTACTTTCTTTACCAGTGCTAGCAGGTGCTATTACTATGCTTTTAACTGACCGTAATTTAAACACTTCATTCTTTGATCCAGCTGGAGGAGGAGATCCTGTACTGTATCAGCACTTATTCTGATTCTTTGGGCATCCCGAAGTTTACATTTTAATTTTACCTGGGTTTGGCTTAATTTCTCATATTGTTAGGCAAGAGTCTGG
>pt2___PuTh6_14
TACAAACCATAAAGACATTGGAACTTTATACTTCATTCTCGGGGCCTGATCAGGTATGGTAGGTACAGCTCTTAGTTTGATTATTCGAGCTGAACTTGGACAACCTGGTAGTTTAATTGGAGATGACCAAATTTATAATGTTGTAGTTACGGCTCACGCCTTTATTATGATTTTTTTTATGGTTATGCCTATTATGATTGGGGGTTTCGGAAACTGGCTAGTCCCTCTTATGTTAGGAGCACCGGATATAGCTTTCCCTCGAATGAATAACATAAGTTTTTGGCTTTTACCTCCTGCACTTACTTTACTACTTTCTAGTGGTATAGTTGAAAGGGGGGTTGGAACAGGTTGAACTGTTTACCCTCCCCTTTCAGCGGGAATCGCTCATGCTGGGGCCTCCGTTGATATAGGAATCTTTTCCTTACATTTAGCAGGAGCTTCTTCAATCTTAGGGGCTGTAAATTTCATTACTACTGTTATTAACATGCGTTCAAGTGGTATAACAATAGACCGTATACCACTTTTCGTATGAGCTGTTTTCATTACAGCCATTCTTCTTTTACTTTCTTTACCAGTGCTAGCAGGTGCTATTACTATGCTTTTAACTGACCGTAATTTAAACACTTCATTCTTTGATCCGGCCGGAGGAGGAGATCCTGTGCTATATCAGCACTTATTCTGATTCTTTGGGCATCCCGAGGTTTACATTTTAATTTTACCTGGGTTTGGCTTAATTTCTCATATTGTTAGGCAAGAATCTGG
>1HSE8
TACAAACCATAAAGACATTGGAACTTTATACTTCATTCTCGGGGCCTGATCAGGTATGGTAGGTACAGCTCTTAGTTTGATTATTCGAGCTGAACTTGGACAACCTGGTAGTTTAATTGGAGATGACCAAATTTATAATGTTGTAGTTACGGCTCACGCCTTTATTATGATTTTTTTTATGGTTATGCCTATTATGATTGGGGGTTTCGGAAACTGGCTAGTCCCTCTTATGTTAGGAGCACCGGATATAGCTTTCCCTCGAATGAATAACATAAGTTTTTGACTTTTACCTCCTGCACTTACTTTACTACTTTCTAGTGGTATAGTTGAAAGGGGGGTTGGAACAGGTTGAACTGTTTACCCTCCCCTTTCAGCGGGAATCGCTCATGCTGGGGCCTCCGTTGATATAGGAATCTTTTCCTTACATTTAGCAGGAGCTTCTTCAATCTTAGGGGCTGTAAATTTCATTACTACTGTTATTAACATGCGTTCAAGTGGTATAACAATAGACCGTATACCACTTTTCGTATGAGCTGTTTTCATTACAGCCATTCTTCTTTTACTTTCTTTACCAGTGCTAGCAGGTGCTATTACTATGCTTTTAACTGACCGTAATTTGAACACTTCATTCTTTGATCCGGCCGGAGGAGGAGATCCTGTACTATATCAGCACTTATTCTGATTCTTTGGGCATCCCGAGGTTTACATTTTAATTTTACCTGGGTTTGGCTTAATTTCTCATATTGTTAGGCAAGAATCTGG
>17RB8_12
TACAAACCATAAAGACATTGGAACTTTATACTTCATTCTCGGGGCCTGATCAGGCATGGTAGGTACAGCTCTTAGTTTGATTATTCGAGCTGAACTTGGACAACCTGGTAGTTTGATTGGGGATGACCAAATTTATAATGTTGTAGTTACGGCTCACGCCTTTATTATGATTTTTTTTATGGTTATGCCTATTATGATTGGGGGTTTCGGAAACTGGCTAGTCCCTCTTATGTTAGGAGCACCGGATATAGCTTTCCCTCGAATGAATAACATAAGTTTTTGACTTTTACCTCCTGCACTTACTTTACTACTTTCTAGTGGTATAGTTGAAAGGGGGGTTGGAACAGGTTGAACTGTTTACCCTCCTCTTTCAGCGGGAATCGCTCATGCTGGGGCCTCCGTTGATATAGGAATCTTTTCCTTACATTTGGCAGGAGCTTCTTCAATCTTAGGGGCTGTAAATTTCATTACTACTGTTATTAACATGCGTTCAAGTGGTATAACAATAGACCGTATACCACTTTTCGTATGAGCTGTTTTCATTACAGCCATTCTTCTTTTACTTTCTTTACCAGTGCTAGCAGGTGCTATTACTATGCTTTTAACTGACCGTAATTTAAACACTTCATTCTTTGACCCAGCCGGAGGGGGAGATCCTGTACTGTATCAGCACTTATTCTGATTCTTTGGACATCCCGAAGTTTACATTTTAATTTTACCTGGATTTGGCTTAATTTCTCATATTGTTAGGCAAGAGTCTGG
>17RB7_12
TACAAACCATAAAGACATTGGAACTTTATACTTCATTCTCGGGGCCTGATCAGGCATGGTAGGTACAGCTCTTAGTTTGATTATTCGAGCTGAACTTGGACAACCTGGTAGTTTGATTGGGGATGACCAAATTTATAATGTTGTAGTTACGGCTCACGCCTTTATTATGATTTTTTTTATGGTTATGCCTATTATGATTGGGGGTTTCGGAAACTGGCTAGTCCCTCTTATGTTAGGAGCACCGGATATAGCTTTCCCTCGAATGAATAACATAAGTTTTTGACTTTTACCTCCTGCACTTACTTTACTACTTTCTAGTGGTATAGTTGAAAGGGGGGTTGGAACAGGTTGAACTGTTTACCCTCCTCTTTCAGCGGGAATCGCTCATGCTGGGGCCTCCGTTGATATAGGAATCTTTTCCTTACATTTGGCAGGAGCTTCTTCAATCTTAGGGGCTGTAAATTTCATTACTACTGTTATTAACATGCGTTCAAGTGGTATAACAATAGACCGTATACCACTTTTCGTATGAGCTGTTTTCATTACAGCCATTCTTCTTTTACTTTCTTTACCAGTGCTAGCAGGTGCTATTACTATGCTTTTAACTGACCGTAATTTAAACACTTCATTCTTTGACCCAGCCGGAGGGGGAGATCCTGTACTGTATCAGCACTTATTCTGATTCTTTGGACATCCCGAAGTTTACATTTTAATTTTACCTGGATTTGGCTTAATTTCTCATATTGTTAGGCAAGAGTCTGG
>pt4___10RB9_12
TACAAACCATAAAGACATTGGAACTTTATACTTCATTCTCGGGGCCTGATCAGGTATGGTAGGTACAGCTCTTAGTTTGATTATTCGAGCTGAACTTGGACAACCTGGTAGTTTAATTGGAGATGACCAAATTTATAATGTTGTAGTTACGGCTCACGCCTTTATTATGATTTTTTTTATGGTTATGCCTATTATGATTGGGGGTTTCGGAAACTGGCTAGTCCCTCTTATGTTAGGAGCACCGGATATAGCTTTCCCTCGAATGAATAACATAAGTTTTTGACTTTTACCTCCTGCACTTACTTTACTACTTTCTAGTGGTATAGTTGAAAGGGGGGTCGGAACAGGTTGAACTGTTTACCCTCCCCTTTCAGCGGGAATCGCTCATGCTGGGGCCTCCGTTGATATAGGAATCTTTTCCTTACATTTAGCAGGGGCTTCTTCAATCTTAGGGGCTGTAAATTTCATTACTACTGTTATTAACATGCGTTCAAGTGGTATAACAATAGACCGTATACCACTTTTCGTATGAGCTGTTTTCATTACAGCCATTCTTCTTTTACTTTCTTTACCAGTGCTAGCAGGTGCTATTACTATGCTTTTAACTGACCGAAATTTAAACACTTCATTCTTTGATCCAGCCGGAGGGGGAGATCCTGTACTGTATCAGCACTTATTCTGATTCTTTGGGCATCCCGAGGTTTACATTTTAATTTTACCTGGGTTTGGCTTAATTTCTCATATTGTTAGGCAAGAGTCCGG
>10RB4_12
TACAAACCATAAAGACATTGGAACTTTATACTTCATTCTCGGGGCCTGATCAGGCATGGTAGGTACAGCTCTTAGTTTGATTATTCGAGCTGAACTTGGACAACCTGGTAGTTTAATTGGAGATGACCAAATTTATAATGTTGTAGTTACGGCTCACGCCTTTATTATGATTTTTTTTATGGTTATGCCTATTATGATTGGGGGTTTCGGAAACTGGCTAGTTCCTCTTATGTTAGGAGCACCGGATATAGCTTTCCCTCGAATGAATAACATAAGTTTTTGACTTTTACCTCCTGCACTTACTTTACTACTTTCTAGTGGTATAGTTGAAAGGGGGGTTGGAACAGGTTGAACTGTTTACCCTCCCCTTTCAGCGGGAATCGCTCATGCTGGGGCCTCCGTTGATATAGGAATCTTTTCCTTACATTTAGCAGGAGCTTCTTCAATCTTAGGGGCTGTAAATTTCATTACTACTGTTATTAACATGCGTTCAAGTGGTATAACAATAGACCGTATACCACTTTTCGTATGAGCTGTTTTCATTACAGCCATTCTTCTTTTACTTTCTTTACCAGTACTAGCAGGTGCTATTACTATACTTTTAACTGACCGTAATTTAAACACTTCATTCTTTGATCCAGCCGGAGGGGGAGATCCTGTACTGTATCAGCACTTATTCTGATTCTTTGGGCACCCCGAGGTTTACATTTTAATTTTACCTGGGTTTGGCTTAATTTCTCATATTGTTAGTCAAGAGTCTGG
>pt3___Puth5_14
TACAAACCATAAAGACATTGGAACTTTATACTTCATTCTCGGGGCCTGATCAGGCATGGTAGGTACAGCTCTTAGTTTGATTATTCGAGCTGAACTTGGGCAACCTGGTAGTTTAATTGGAGATGACCAAATTTATAATGTTGTAGTTACGGCTCACGCCTTTATTATGATTTTTTTTATGGTTATGCCTATTATGATTGGAGGTTTCGGGAACTGGCTAGTCCCTCTTATGTTGGGAGCACCGGATATAGCTTTCCCTCGAATGAATAACATAAGTTTTTGACTTTTACCTCCTGCACTTACTTTACTACTTTCTAGTGGTATAGTTGAAAGGGGGGTCGGAACAGGTTGAACTGTTTACCCTCCCCTTTCAGCGGGAATCGCTCATGCTGGGGCCTCCGTTGATATAGGAATCTTTTCCTTACATTTAGCAGGAGCTTCTTCAATCTTAGGGGCTGTAAATTTCATTACTACTGTTATTAACATGCGTTCAAGTGGTATAACAATAGACCGTATACCACTTTTCGTATGAGCTGTTTTCATTACAGCCATTCTTCTTTTACTTTCTTTACCAGTGCTAGCAGGTGCTATTACTATGCTTTTAACTGACCGTAATTTAAACACTTCATTCTTTGATCCAGCCGGAGGGGGAGATCCTGTACTGTATCAGCACTTATTCTGATTCTTTGGGCATCCCGAAGTTTACATTTTAATTTTACCTGGGTTTGGCTTAATTTCTCATATTGTTAGGCAAGAGTCT--
>LI15021
TACAAACCATAAAGACATTGGAACTTTATACTTCATTCTCGGGGCCTGATCAGGTATGGTAGGTACAGCTCTTAGTTTGATTATTCGAGCTGAGCTTGGACAACCTGGTAGTTTAATTGGGGATGACCAAATTTATAATGTTGTAGTTACGGCTCACGCCTTTATTATGATTTTTTTTATGGTTATGCCTATTATGATTGGGGGTTTCGGAAACTGGCTAGTCCCTCTTATGTTAGGAGCACCGGATATAGCTTTCCCTCGAATGAATAACATAAGTTTTTGACTTTTACCTCCTGCACTTACTTTACTACTTTCTAGTGGTATAGTTGAAAGGGGGGTTGGAACAGGTTGAACTGTTTACCCTCCCCTTTCAGCGGGAATCGCTCATGCTGGGGCCTCCGTTGATATAGGAATCTTTTCCTTACATTTAGCAGGAGCTTCTTCAATCTTGGGGGCTGTAAATTTCATTACTACTGTTATTAACATGCGTTCAAGTGGTATAACAATAGACCGTATACCACTTTTCGTATGAGCTGTTTTCATTACAGCCATTCTTCTTTTACTTTCTTTACCAGTGCTAGCAGGTGCTATTACTATGCTTTTAACTGACCGTAATTTAAACACTTCATTCTTTGATCCAGCCGGAGGGGGAGATCCTGTACTGTATCAGCACTTATTCTGATTCTTTGGGCATCCCGAGGTTTACATTTTAATTTTACCTGGGTTTGGCTTAATTTCTCATATTGTTAGGCAAGAGTCT--
>LI15020
TACAAACCATAAAGACATTGGAACTTTATACTTCATTCTCGGGGCCTGATCAGGCATGGTAGGTACAGCTCTTAGTTTGATTATTCGAGCTGAACTTGGACAACCTGGTAGTTTAATTGGGGATGACCAAATTTATAATGTTGTAGTTACGGCTCACGCCTTTATTATGATTTTTTTTATGGTTATGCCTATTATGATTGGGGGTTTCGGAAACTGGCTAGTCCCTCTTATGTTAGGAGCACCGGATATAGCTTTCCCTCGAATGAATAACATAAGTTTTTGACTTTTACCTCCTGCACTTACTTTACTACTTTCTAGTGGTATAGTTGAAAGGGGGGTTGGAACAGGTTGAACTGTTTACCCTCCCCTTTCAGCGGGAATCGCTCATGCTGGGGCCTCCGTTGATATAGGAATCTTTTCCTTACATTTAGCAGGAGCTTCTTCAATCTTAGGGGCTGTAAATTTCATTACTACTGTTATTAACATGCGTTCAAGTGGTATAACAATAGACCGTATACCACTTTTCGTATGAGCTGTTTTCATTACAGCCATTCTTCTTTTACTTTCTTTACCAGTGCTAGCAGGTGCTATTACTATGCTTTTAACTGACCGTAATTTAAACACTTCATTCTTTGATCCAGCCGGAGGGGGAGATCCTGTACTGTATCAGCACTTATTCTGATTCTTTGGGCATCCCGAGGTTTACATTTTAATTTTACCTGGGTTTGGCTTAATTTCTCATAYTGTTAGGCAAGAGTCT--
>LI15009
TACAAACCATAAAGACATTGGAACTTTATACTTCATTCTCGGGGCCTGATCAGGCATGGTAGGTACAGCTCTTAGTTTGATTATTCGAGCTGAACTTGGACAACCTGGTAGTTTAATTGGGGATGACCAAATTTATAATGTTGTAGTTACGGCTCACGCCTTTATTATGATTTTTTTTATGGTTATGCCTATTATGATTGGGGGTTTCGGAAACTGGCTAGTCCCTCTTATGTTAGGAGCACCGGATATAGCTTTCCCTCGAATGAATAACATAAGTTTTTGACTTTTACCTCCTGCACTTACTTTACTACTTTCTAGTGGTATAGTTGAAAGGGGGGTTGGAACAGGTTGAACTGTTTACCCTCCCCTTTCAGCGGGAATCGCTCATGCTGGGGCCTCCGTTGATATAGGAATCTTTTCCTTACATTTAGCAGGAGCTTCTTCAATCTTAGGGGCTGTAAATTTCATTACTACTGTTATTAACATGCGTTCAAGTGGTATAACAATAGACCGTATACCACTTTTCGTATGAGCTGTTTTCATTACAGCCATTCTTCTTTTACTTTCTTTACCAGTGCTAGCAGGTGCTATTACTATGCTTTTAACTGACCGTAATTTAAACACTTCATTCTTTGATCCAGCCGGAGGGGGAGATCCTGTACTGTATCAGCACTTATTCTGATTCTTTGGCCATCCCGAAGTTTACATTTTAATTTTACCCGGGTTTGGCTTAATTTCTCATATTGTTAGGCAAGAGTCT--
>10RB2_12
TACAAACCATAAAGACATTGGAACTTTATACTTCATTCTCGGGGCCTGNNCAGGCATGGTAGGTACAGCTCTAAGTTTGATTATTCGAGCTGAACTTGGGCAACCTGGTAGTTTAATTGGAGATGACCAAATTTATAATGTTGTAGTTACGGCTCACGCCTTTATTATGATTTTTTTTATGGTTATACCTATTATGATTGGGGGTTTCGGAAACTGGCTAGTCCCTCTTATGTTAGGAGCACCGGATATAGCTTTCCCTCGAATGAATAACATAAGTTTTTGACTTTTACCTCCTGCACTTACTTTACTACTTTCTAGTGGTATAGTTGAAAGAGGGGTTGGAACAGGTTGAACTGTTTACCCTCCCCTTTCAGCGGGAATCGCTCATGCTGGGGCCTCCGTTGATATAGGAATCTTTTCCTTACATTTAGCAGGAGCTTCTTCAATCTTAGGGGCTGTAAATTTCATTACTACTGTTATTAACATGCGTTCAAGTGGTATAACAATAGACCGTATACCACTTTTCGTATGAGCTGTTTTCATTACAGCCATTCTTCTTTTACTTTCTTTACCAGTGCTAGCAGGTGCTATTACTATGCTTTTAACTGACCGTAATTTAAACACTTCATTCTTTGATCCAGCCGGAGGGGGGGATCCTGTACTATATCAGCACTTATTCTGATTCTTTGGGCATCCCGAAGTTTACATTTTAATTTTACCTGGGTTTGGCTTAATTTCTCATATTGTTAGGCAAGAGTCTGG
>PU5
---------------------ACTTTTATACTTCTTCTCGGGGGCCTGATCAGGCATGGTAGGTACAGCTCTTAGTTTGATTATTCGAGCTGAACTTGGACAACCTGGTAGTTTAATTGGGGATGACCAAATTTATAATGTTGTAGTTACGGCTCACGCCTTTATTATGATTTTTTTTATGGTTATGCCTATTATGATTGGGGGTTTCGGAAACTGGCTAGTCCCTCTTATGTTAGGAGCACCGGATATAGCTTTCCCTCGAATGAATAACATAAGTTTTTGACTTTTACCTCCTGCACTTACTTTACTACTTTCTAGTGGTATAGTTGAGAGGGGGGTTGGAACAGGTTGAACTGTTTACCCTCCCCTTTCAGCGGGAATCGCTCATGCTGGGGCCTCCGTTGATATGGGAATCTTTTCCTTACATTTAGCAGGAGCTTCTTCAATCTTAGGGGCTGTAAATTTCATTACTACTGTTATTAACATGCGTTCAAGTGGTATGACAATAGACCGTATACCACTTTTCGTATGAGCTGTTTTCATTACAGCCATTCTTCTTTTACTTTCTTTACCAGTGCTAGCAGGTGCTATTACTATGCTTTTAACTGACCGTAATTTAAACACTTCATTCTTTGATCCAGCCGGAGGGGGAGATCCTGTACTGTATCAGCACTTATTCTGATTCTTTGGGCATCCCGAGGTCTACATTTTAATTTTACCTGGGTTTGGCTTAATTTCTCATATTGTTAGGCAAGAGTCTGG
>PU3
-------------------------------------------------TCAGGCATGGTAGGTACAGCTCTTAGTTTGATTATTCGAGCTGAACTTGGACAACCTGGTAGTTTAATTGGGGATGACCAAATTTATAATGTTGTAGTTACGGCTCACGCCTTTATTATGATTTTTTTTATGGTTATGCCTATTAAGATTGGGGGTTTCGGAAACTGGCTAGTCCCTCTTATGTTAGGAGCACCGGATATAGCTTTCCCTCGAATGAATAACATAAGTTTTTGACTTTTACCTCCTGCACTTACTTTACTACTTTCTAGTGGTATAGTTGAGAGGGGGGTTGGAACAGGTTGAACTGTTTACCCTCCCCTTTCAGCGGGAATCGCTCATGCTGGGGCCTCCGTTGATATAGGAATCTTTTCCTTACATTTAGCAGGAGCTTCTTCAATCTTAGGGGCTGTAAATTTCATTACTACTGTTATTAACATGCGTTCAAGTGGTATAACAATAGACCGTATACCACTTTTCGTATGAGCTGTTTTCATTACAGCCATTCTTCTTTTACTTTCTTTACCAGTGCTAGCAGGTGCTATTACTATGCTTTTAACTGACCGTAATTTAAACACTTCGTTCTTTGATCCAGCCGGAGGGGGAGATCCTGTACTGTATCAGCACTTATTCTGATTCTTTGGGCATCCCGAGGTTTACATTTTAATTTTACCTGGGTTTGGCTTAATTTCTCATATTGTTAGGCAAGAGTCTGG
>10RB5_12
------CCATAAAGACATTGGAACTTTATACTTCATTCTCGGGGCCTGATCAGGCATGGTAGGTACAGCTCTTAGTTTGATTATTCGAGCTGAACTTGGACAACCTGGTAGTTTAATTGGGGATGACCAAATTTATAATGTTGTAGTTACGGCTCACGCCTTTATTATGATTTTTTTTATGGTTATGCCTATTATGATTGGGGGTTTCGGAAACTGGCTAGTCCCTCTTATGTTAGGAGCACCAGATATAGCTTTCCCTCGAATGAATAACATAAGTTTTTGACTTTTACCTCCTGCACTTACTTTACTACTTTCTAGTGGTATAGTTGAAAGGGGGGTTGGAACAGGTTGAACTGTTTACCCTCCCCTTTCAGCGGGAATCGCTCATGCTGGGGCCTCCGTTGATATAGGAATCTTTTCCTTACATTTAGCAGGAGCTTCTTCAATCTTAGGGGCTGTAAATTTCATTACTACTGTTATTAACATGCGTTCAAGTGGTATAACGATAGACCGTATACCACTTTTCGTATGAGCTGTTTTCATTACAGCCATTCTTCTTTTACTTTCTTTACCAGTACTAGCAGGTGCTATTACTATGCTTTTAACTGACCGTAATTTAAACACTTCATTCTTTGATCCAGCCGGAGGGGGAGATCCTGTACTATATCAGCACTTATTCTGATTCTTTGGGCATCCCGAGGTTTACATTTTAATTTTACCTGGGTTTGGCTTAATTTCTCATATTGTTAGGCAAGAGTCTGG
>PU1
-----------------------------------------------------------------------------------------------------------------------------------TTTATAATGTTGTAGTTACGGCTCACGCCTTTATTATGATTTTTTTTATGGTTATGCCTATTATGATTGGGGGTTTCGGAAACTGGCTAGTCCCTCTTATGTTAGGAGCACCGGATATAGCTTTCCCTCGAATGAATAACATAAGTTTTTGACTTTTACCTCCTGCACTTACTTTACTACTTTCTAGTGGTATAGTTGAAAGGGGGGTTGGAACAGGTTGAACTGTTTACCCTCCCCTTTCAGCGGGAATCGCTCATGCTGGGGCCTCCGTTGATATAGGAATCTTTTCCTTACATTTAGCAGGAGCTTCTTCAATCTTGGGGGCTGTAAATTTCATTACTACTGTTATTAACATGCGTTCAAGTGGTATAACAATAGACCGTATACCACTTTTCGTATGAGCTGTTTTCATTACAGCCATTCTTCTTTTACTTTCTTTACCAGTGCTAGCAGGTGCTATTACTATGCTTTTAACTGACCGTAATTTAAACACTTCATTCTTTGATCCAGCCGGAGGGGGAGATCCTGTACTGTATCAGCACTTATTCTGATTCTTTGGGCATCCCGAGGTTTACATTTTAATTTTACCTGGGTTTGGCTTAATTTC------------------------
>PU2
--------------------------------------------------------------------------------TTATTCGAGCTGAACTTGGACAACCTGGTAGTTTAATTGGAGATGACCAAATTTATAATGTTGTAGTTACGGCTCACGCCTTTATTATGATTTTTTTTATGGTTATGCCTATTATGATTGGGGGTTTCGGAAACTGGCTAGTCCCTCTTATGTTAGGAGCACCGGATATAGCTTTCCCTCGAATGAATAACATAAGTTTTTGACTTTTACCTCCTGCACTTACTTTACTACTTTCTAGTGGTATAGTTGAAAGAGGGGTTGGAACAGGTTGAACTGTTTACCCTCCCCTTTCAGCGGGAATCGCTCATGCTGGGGCCTCCGTTGATATAGGAATCTTTTCCTTACATTTAGCAGGAGCTTCTTCAATCTTAGGGGCTGTAAATTTCATTACTACTGTTATTAACATGCGTTCAAGTGGTATAACAATAGACCGTATACCACTTTTCGTATGAGCTGTTTTCATTACAGCCATTCTTCTTTTACTTTCTTTACCAGTGCTAGCAGGTGCTATTACTATGCTTTTAACTGACCGTAATTTAAACACTTCATTCTTTGATCCAGCCGGAGGGGGAGATCCTGTACTGTATCAGCACTTATTCTGATTCTTTGGGCATCCCGAAGTTTACATTTTAATTTTACCTGGGTTTGGCTTAATTTCTCATATTG----------------
>AVem6_11
---------------------------ATACTTCATTCTCGGGGCCTGATCAGGCATAGTGGGTACAGCTCTTAGTTTGATTATTCGAGCTGAACTTGGACAACCTGGTAGTTTAATTGGGGATGACCAAATTTATAATGTTGTAGTTACGGCTCACGCCTTTATTATGATTTTTTTTATGGTTATGCCTATTATGATTGGGGGTTTCGGAAACTGGCTAGTCCCTCTTATGTTAGGAGCACCGGATATAGCCTTCCCTCGAATGAATAACATAAGTTTTTGACTTTTACCTCCTGCACTTACTTTACTACTTTCTAGTGGTATAGTTGAAAGGGGGGTTGGAACAGGTTGAACTGTTTACCCTCCCCTTTCAGCGGGAATCGCTCATGCTGGGGCCTCCGTTGATATAGGAATCTTTTCCTTACATTTAGCAGGAGCTTCTTCAATCTTAGGGGCTGTAAATTTCATTACTACTGTTATTAACATGCGTTCAAGTGGTATAACAATAGACCGTATACCACTTTTCGTATGAGCTGTTTTCATTACAGCCATTCTTCTTTTACTTTCTTTACCAGTACTAGCAGGTGCTATTACTATGCTTTTAACTGACCGTAATTTAAACACTTCATTCTTTGATCCAGCCGGAGGGGGAGATCCTGTACTATATCAGCACTTATTCTGATTCTTTGGGCATCCCGAGGTTTACATTTTAATTTTACCTGGGTTTGGCTTAATTTCTCATATTG-TAGGCAAGAGTCTGG
>PU4
---------------------------------------------------------------------------------------AGCTGAACTTGGACAACCTGGTAGTTTAATTGGGGATGACCAAATTTATAATGTTGTAGTTACGGCTCACGCCTTTATTATAATTTTTTTTATGGTTATGCCTATCATGATTGGGGGTTTCGGAAACTGGCTAGTCCCTCTTATATTAGGAGCACCGGATATAGCTTTCCCTCGAATGAATAACATAAGTTTTTGACTTTTACCTCCTGCACTTACTTTACTACTTTCTAGTGGTATAGTTGAAAGAGGGGTTGGAACAGGTTGAACTGTTTACCCTCCCCTTTCAGCGGGAATCGCTCATGCTGGGGCCTCCGTTGATATAGGAATCTTTTCCTTACATTTGGCAGGAGCTTCTTCAATCTTAGGGGCTGTAAATTTCATTACTACTGTTATTAACATGCGTTCAAGTGGTATAACAATAGACCGTATACCACTTTTCGTATGAGCTGTTTTCATTACAGCCATTCTTCTTTTACTTTCTTTACCAGTACTAGCAGGTGCTATTACTATGCTTTTAACTGACCGTAATTTAAACACTTCATTCTTTGATCCAGCCGGAGGGGGAGATCCTGTACTATATCAGCACTTATTCTGATTCTTTGGGCATCCCGAGGTTTACATTTTAATTTTACCTGGGTTTGGC--------------------------------
>pt1
----------------------------------------------TGATCAGGCATGGTAGGTACAGCTCTTAGTTTGATTATTCGAGCTGAACTTGGACAACCTGGTAGTTTAATTGGAGATGACCAAATTTATAATGTTGTAGTTACGGCTCACGCCTTTATTATGATTTTTTTTATGGTTATGCCTATTATGATTGGGGGTTTCGGAAACTGGCTAGTCCCTCTTATGTTAGGAGCACCGGATATAGCTTTCCCTCGAATGAATAACATAAGTTTTTGACTTTTACCTCCTGCACTTACTTTACTACTTTCTAGTGGTATAATTGAAAGAGGGGTTGGAACAGGTTGAACTGTTTACCCTCCCCTTTCAGCGGGAATCGCTCATGCTGGGGCCTCCGTTGATATAGGAATCTTTTCCTTACATTTAGCAGGAGCTTCTTCAATCTTAGGGGCTGTAAATTTCATTACTACTGTTATTAACATGCGTTCAAGTGGTATAACAATAGACCGTATACCACTTTTCGTATGAGCTGTTTTCATTACAGCCATTCTTCTTTTACTTTCTTTACCAGTGCTGGCAGGTGCTATTACTATGCTTTTAACTGACCGTAATTTAAACACTTCATTCTTTGATCCA--------------------------------------------------------------------------------------------------------------------------
>pl3
TACAAATCATAAAGATATCGGCACTTTATATTTCATTCTTGGAGCTTGATCAGGAATGGTAGGTACAGCCCTTAGTCTGATTATTCGAGCTGAACTTGGGCAGCCTGGTAGTTTAATTGGGGACGACCAGATTTACAACGTTGTAGTAACGGCTCACGCCTTTATTATAATTTTTTTCATGGTTATACCTATCATAATTGGAGGTTTCGGAAACTGGCTGGTTCCTCTAATGTTAGGGGCCCCTGATATGGCCTTCCCTCGGATGAACAACATGAGCTTCTGACTTTTACCACCTGCGTTAACGTTACTATTATCTAGTGGTATGGTTGAAAGAGGAGTGGGGACAGGATGAACTGTATATCCTCCCTTATCTGCCGGAATTGCTCATGCCGGTGCTTCCGTTGATATAGGAATCTTTTCTTTACACTTAGCAGGTGCTTCTTCGATTCTAGGGGCTGTAAACTTTATTACGACTGTAATTAACATGCGCTCGAGTGGAATAACTATAGACCGTATACCTCTCTTTGTTTGAGCTGTCTTTATTACAGCTATCTTGCTTTTATTATCACTCCCGGTACTAGCTGGAGCTATTACTATACTTTTAACTGACCGTAATTTAAATACTTCCTTCTTCGATCCTGCGGGAGGCGGAGACCCTGTTCTATATCAACACTTATTCTGATTTTTCGGGCACCCTGAAGTCTATATTTTAATTTTACCAGGTTTCGGCCTGATCTCGCATATTGTTAGGCAAGAGTCGGG
>922Lar10
TACAAATCATAAAGATATCGGCACTTTATATTTCATTCTTGGAGCTTGATCAGGAATGGTAGGTACAGCCCTTAGTCTGATTATTCGAGCTGAACTTGGGCAGCCTGGTAGTTTAATTGGGGACGACCAGATTTACAACGTTGTAGTAACGGCTCACGCCTTTATTATAATTTTTTTCATGGTTATACCTATCATAATTGGAGGTTTCGGAAACTGGCTGGTTCCTCTAATGTTAGGGGCCCCTGATATGGCCTTCCCTCGGATGAACAACATGAGCTTCTGACTTTTACCACCTGCGTTAACGTTACTATTATCTAGTGGTATGGTTGAAAGAGGAGTGGGGACAGGATGAACTGTATATCCTCCCTTATCTGCCGGAATTGCTCATGCCGGTGCTTCCGTTGATATAGGAATCTTTTCTTTACACTTAGCAGGTGCTTCTTCGATTCTAGGGGCTGTAAACTTTATTACGACTGTAATTAACATGCGCTCGAGTGGAATAACTATAGACCGTATACCTCTTTTTGTTTGAGCTGTCTTTATTACAGCTATCTTGCTTTTATTATCACTCCCGGTACTAGCTGGAGCTATTACTATACTTTTGACTGACCGTAATTTAAATACTTCCTTCTTCGATCCTGCGGGAGGCGGAGACCCTGTTCTATATCAACACTTATTCTGATTTTTCGGGCACCCTGAAGTCTATATTTTAATTTTACCAGGTTTCGGCCTGATCTCGCATATTGTTAGGCAAGAGTCGGG
>pl1
TACAAATCATAAAGATATCGGCACTTTATATTTCATTCTTGGAGCTTGATCAGGAATGGTAGGTACAGCCCTTAGTCTGATTATTCGAGCTGAACTTGGGCAGCCTGGTAGTTTAATTGGGGACGACCAGATTTACAATGTTGTAGTAACGGCTCACGCCTTTATTATAATTTTTTTCATGGTTATACCTATCATAATTGGAGGTTTCGGAAACTGGCTGGTTCCTCTAATGTTAGGGGCCCCTGATATGGCCTTCCCTCGGATGAACAACATGAGCTTCTGACTTTTACCACCTGCGTTAACGTTACTATTATCTAGTGGTATGGTTGAAAGAGGAGTGGGGACAGGATGAACTGTATATCCTCCCTTATCTGCCGGAATTGCTCATGCCGGTGCTTCCGTTGATATAGGAATCTTTTCTTTACACTTAGCAGGTGCTTCTTCGATTCTAGGGGCTGTAAACTTTATTACGACTGTAATTAACATGCGCTCGAGTGGAATAACTATAGACCGTATGCCTCTTTTTGTTTGAGCTGTCTTTATTACAGCTATCTTGCTTTTATTATCACTCCCGGTACTAGCTGGAGCTATTACTATACTTTTAACTGACCGTAATTTAAATACTTCCTTCTTCGATCCTGCGGGAGGCGGAGACCCTGTTCTATATCAACACTTATTCTGATTTTTCGGGCACCCTGAAGTCTATATTTTAATTTTACCAGGTTTCGGCCTGATCTCGCATATTGTTAGGCAAGAGTCGGG
>pl2
TACAAATCATAAAGATATTGGCACTTTATATTTCATTCTTGGAGCTTGATCAGGAATGGTAGGTACAGCCCTTAGTCTGATTATTCGAGCTGAACTTGGGCAGCCTGGTAGTTTAATTGGGGACGACCAGATTTACAACGTTGTAGTAACGGCTCACGCCTTTATTATAATTTTTTTCATGGTTATACCTATCATAATTGGAGGTTTCGGAAACTGGCTGGTTCCTCTAATGTTAGGGGCCCCTGATATGGCCTTCCCTCGGATGAACAATATGAGCTTCTGACTTTTACCACCTGCGTTAACGTTACTATTATCTAGTGGTATGGTTGAAAGAGGAGTGGGGACAGGATGAACTGTATATCCTCCCTTATCTGCCGGAATTGCTCATGCCGGTGCTTCCGTTGATATAGGAATCTTTTCTTTACACTTAGCAGGTGCTTCTTCGATTCTAGGGGCTGTAAACTTTATTACGACTGTAATTAACATACGCTCGAGTGGAATAACTATAGACCGTATACCTCTTTTTGTTTGAGCTGTCTTTATTACAGCTATCTTGCTTTTATTATCACTCCCGGTACTAGCTGGAGCTATTACTATACTTTTAACTGACCGTAATTTAAATACTTCCTTCTTCGATCCTGCCGGAGGCGGAGACCCTGTTCTATATCAACACTTATTCTGATTTTTCGGGCACCCTGAAGTCTATATTTTAATTTTACCAGGTTTCGGCCTGATCTCGCATATTGTTAGGCAAGAGTCGGG
>3RB2_12
TACAAATCATAAAGATATTGGCACTTTATATTTCATTCTTGGGGCTTGATCAGGAATGGTAGGTACAGCCCTTAGTCTGATTATTCGAGCTGAACTTGGGCAGCCTGGTAGTTTAATTGGGGACGACCAGATTTACAACGTTGTAGTAACGGCTCACGCCTTTATTATAATTTTTTTCATGGTTATACCTATCATAATTGGAGGTTTCGGAAACTGGCTGGTTCCTCTAATGTTAGGGGCCCCTGATATGGCCTTCCCTCGGATGAACAACATGAGCTTCTGACTTTTACCACCTGCGTTAACGTTACTATTATCTAGTGGTATGGTTGAAAGAGGAGTGGGGACGGGATGAACTGTATATCCTCCCTTATCTGCCGGAATTGCTCATGCCGGTGCTTCCGTTGATATAGGAATCTTTTCTTTACACTTAGCAGGTGCTTCTTCGATTCTAGGGGCTGTAAACTTTATTACGACTGTAATTAACATGCGCTCGAGTGGAATAACTATAGACCGTATACCTCTTTTTGTTTGAGCTGTCTTTATTACAGCTATCTTGCTTTTATTATCACTCCCAGTACTAGCTGGAGCTATTACTATACTTTTAACTGACCGTAATTTAAATACTTCCTTCTTCGATCCTGCGGGAGGCGGAGACCCTGTTCTATATCAACACTTATTCTGATTTTTCGGGCACCCTGAAGTCTATATTTTAATTTTACCAGGTTTCGGCCTGATCTCGCATATTGTTAGGCAAGAGTCAGG
>LAR7
TACAAATCATAAAGATATTGGCACTTTATATTTCTTCTTGGAGGCTTGATCAGGAATGGTAGGTACAGCCCTTAGTCTGATTATTCGAGCTGAACTTGGGCAGCCTGGTAGTTTAATTGGGGACGACCAGATTTACAACGTTGTAGTAACGGCTCACGCCTTTATTATAATTTTTTTCATGGTTATACCTATCATAATTGGAGGTTTCGGAAACTGGCTGGTTCCTCTAATGTTAGGGGCCCCTGATATGGCCTTCCCTCGGATGAACAATATGAGCTTCTGACTTTTACCACCTGCGTTAACGTTACTATTATCTAGTGGTATGGTTGAAAGAGGAGTGGGGACAGGGTGAACTGTATATCCTCCCTTATCTGCCGGAATTGCTCATGCCGGTGCTTCCGTTGATATAGGAATCTTTTCTTTACACTTAGCAGGTGCTTCTTCGATTCTAGGGGCTGTAAACTTTATTACGACTGTAATTAACATGCGCTCGAGTGGAATAACTATAGACCGTATACCTCTTTTTGTTTGAGCTGTCTTTATTACAGCTATCTTGCTTTTATTATCACTCCCGGTACTAGCTGGAGCTATTACTATACTTTTAACTGACCGTAATTTAAATACTTCCTTCTTCGATCCTGCGGGAGGCGGAGACCCTGTTCTATATCAACACTTATTCTGATTTTTCGGGCACCCTGAAGTCTATATTTTAATTTTACCAGGTTTCGGCCTGATCTCGCATATTGTTAGGCAAGAGTCGGG
>3RB1
TACAAATCATAAAGATATTGGCACTTTATATTTCTTCTTGGAGGCTTGATCAGGAATGGTAGGTACAGCCCTTAGTCTGATTATTCGAGCTGAACTTGGGCAGCCTGGTAGTTTAATTGGGGATGACCAGATTTACAACGTTGTAGTAACGGCTCACGCCTTTATTATAATTTTTTTCATGGTTATACCTATCATAATTGGAGGTTTCGGAAACTGGCTGGTTCCTCTAATGTTAGGGGCCCCTGATATGGCCTTCCCTCGGATGAACAACATGAGCTTCTGACTTTTACCACCTGCGTTAACGTTACTATTATCTAGTGGTATGGTTGAAAGAGGAGTGGGGACAGGATGAACTGTATATCCTCCCTTATCTGCCGGAATTGCTCATGCCGGTGCTTCCGTTGATATAGGAATCTTTTCTTTACACTTAGCAGGTGCTTCTTCGATTCTAGGGGCTGTAAACTTTATTACGACTGTAATTAACATGCGCTCGAGTGGAATAACTATAGACCGTATACCTCTTTTTGTTTGAGCTGTCTTTATTACAGCTATCTTGCTTTTATTATCACTCCCGGTACTAGCTGGAGCTATTACTATACTTTTAACTGACCGTAATTTAAATACTTCCTTCTTCGATCCTGCGGGAGGCGGAGACCCTGTTCTATATCAACACTTATTCTGATTTTTCGGGCACCCTGAAGTCTATATTTTAATTTTACCAGGTTTCGGCCTGATCTCGCATATTGTTAGGCAAGAGTCGGG
>2HS7_11
TACAAATCATAAAGATATTGGCACTTTATATTTCTTCTTGGAGGCTTGATCAGGAATGGTAGGTACAGCCCTTAGTCTGATTATTCGAGCTGAACTTGGGCAGCCTGGTAGTTTAATTGGGGACGACCAGATTTACAACGTTGTAGTAACGGCTCACGCCTTTATTATAATTTTTTTCATGGTTATGCCTATCATAATTGGAGGTTTCGGAAACTGGCTGGTTCCTCTAATGTTAGGGGCCCCTGATATGGCCTTCCCTCGGATGAACAACATGAGCTTCTGACTTTTACCACCTGCGTTAACGTTACTATTATCTAGTGGTATGGTTGAAAGAGGAGTGGGGACAGGATGAACTGTATATCCTCCCTTATCTGCCGGAATTGCTCATGCCGGTGCTTCCGTTGATATAGGAATCTTTTCTTTACACTTAGCAGGTGCTTCTTCGATTCTAGGGGCTGTAAACTTTATTACGACTGTAATTAACATGCGCTCGAGTGGAATAACTATAGACCGTATACCTCTTTTTGTTTGAGCTGTCTTTATTACAGCTATCTTGCTTTTATTATCACTCCCGGTATTAGCTGGAGCTATTACTATACTTTTAACTGACCGTAATTTAAATACTTCCTTCTTCGATCCTGCGGGAGGCGGAGACCCTGTTCTATATCAACACTTATTCTGATTTTTCGGGCACCCTGAAGTCTATATTTTAATTTTACCAGGTTTCGGCCTGATCTCGCATATTGTTAGGCAAGAGTCGGG
>LAR3
TACAAATCATAAAGATATTGGCACTTTATATTTCTTCTTGGAGGCTTGATCAGGAATGGTAGGTACAGCCCTTAGTCTGATTATTCGAGCTGAACTTGGGCAGCCTGGTAGTTTAATTGGGGACGACCAGATTTACAACGTTGTAGTAACGGCTCACGCCTTTATTATAATTTTTTTCATGGTTATACCTATCATAATTGGAGGTTTCGGAAACTGGCTGGTTCCTCTAATGTTAGGGGCCCCTGATATGGCCTTCCCTCGGATGAACAACATGAGCTTCTGACTTTTACCACCTGCGTTAACGTTACTATTATCTAGTGGTATGGTTGAAAGAGGAGTGGGGACAGGATGAACTGTATATCCTCCCTTATCTGCCGGAATTGCTCATGCCGGTGCTTCCGTTGATATAGGAATCTTTTCTTTACACTTGGCAGGTGCTTCTTCGATTCTAGGGGCTGTAAACTTTATTACGACTGTAATTAACATGCGCTCGAGTGGAATAACTATAGACCGTATACCTCTTTTTGTTTGAGCTGTCTTTATTACAGCTATCTTGCTTTTATTATCACTCCCGGTACTAGCTGGAGCTATTACTATACTTTTAACTGACCGTAATTTAAATACTTCCTTCTTCGATCCTGCCGGAGGCGGAGACCCTGTTCTATATCAACACTTATTCTGATTTTTCGGGCACCCTGAAGTCTATATTTTAATTTTACCAGGTTTCGGCCTGATCTCGCATATTGTTAGGCAAGAGTCGGG
>13RB2_12__reversed_
--------ATAAAGATATTGGCACTTTATATTTCATTCTTGGGGCTTGATCAGGAATAGTAGGTACAGCCCTTAGTCTGATTATTCGAGCTGAGCTTGGACAACCCGGTAGTTTAATTGGAGATGACCAGATTTACAACGTTGTAGTAACGGCCCACGCCTTTATTATAATTTTCTTCATGGTTATGCCTATTATGATTGGAGGTTTCGGAAACTGGTTGGTTCCTCTAATACTAGGGGCCCCTGATATAGCGTTTCCTCGAATGAATAACATAAGGTTCTGGCTTTTACCACCTGCGTTAACATTACTATTATCTAGTGGTATGGTTGAAAGAGGAGTGGGGACAGGATGAACTGTATACCCTCCATTATCTGCTGGAATTGCTCATGCCGGTGCTTCCGTTGATATAGGAATCTTTTCTTTACACTTAGCAGGTGCTTCTTCAATTCTAGGAGCTGTAAACTTTATTACAACTGTGATTAACATGCGCTCAAGTGGAATGACTATAGACCGTATACCTCTTTTTGTTTGAGCTGTTTTTATTACAGCTATCTTGCTTTTACTATCTCTCCCAGTACTAGCCGGGGCTATTACTATGCTTTTAACTGACCGTAATTTGAATACTTCCTTCTTTGATCCTGCAGGGGGTGGAGATCCTGTTCTCTATCAACACTTATTTTGATTCTTCGGGCATCCTGAGGTCTATATTCTAATTTTACCAGGTTTCGGGTTAATTTCACATATTGTTAGGCAAGAATCGGG
>1RB3C
TACAAATCATAAAGATATTGGCACTTTATATTTCATTCTTGGGGCTTGATCAGGAATAGTAGGTACAGCCCTTAGTCTAATTATTCGAGCTGAACTTGGACAACCTGGTAGTTTAATTGGGGATGACCAGATTTACAACGTTGTAGTAACGGCCCACGCCTTTATTATAATTTTCTTCATGGTTATGCCCATTATGATTGGGGGTTTCGGAAACTGGTTGGTTCCTCTAATACTAGGGGCCCCTGATATAGCGTTTCCCCGAATGAATAACATAAGGTTCTGGCTTTTACCACCTGCGTTAACATTACTATTATCTAGTGGTATGGTTGAAAGAGGAGTGGGGACAGGATGAACTGTATACCCTCCATTATCTGCTGGAATTGCTCATGCCGGTGCTTCCGTTGATATAGGAATCTTTTCTTTACACTTAGCAGGTGCTTCTTCAATTCTAGGAGCTGTAAACTTTATTACGACTGTAATTAACATGCGCTCAAGTGGAATGACTATGGACCGTATACCTCTTTTTGTTTGAGCTGTTTTTATTACAGCTATCTTGCTTTTATTATCTCTCCCAGTACTAGCTGGAGCTATTACTATGCTTTTAACTGACCGTAATTTAAATACTTCCTTCTTTGATCCTGCAGGGGGTGGAGATCCAGTTCTCTATCAACACTTATTTTGATTCTTCGGGCATCCTGAGGTCTATATTCTAATTTTACCAGGTTTCGGGTTAATTTCACATATTGTTAGGCAAGAGTCGGG
>LI15012
TACAAACCATAAAGATATTGGCACTCTATATTTTATTCTAGGGGCTTGATCAGGTATAGTCGGCACAGCCCTTAGTTTAATCATTCGAGCTGAGCTTGGACAGCCCGGAAGTCTAATTGGTGATGATCAGATTTACAACGTTGTAGTAACTGCTCACGCCTTTATTATGATTTTCTTCATGGTAATACCTATCATGATTGGGGGTTTCGGAAACTGATTAGTTCCCTTAATATTAGGGGCTCCTGATATAGCTTTCCCTCGAATGAACAACATAAGTTTCTGACTTTTACCGCCCGCATTAACTTTATTACTCTCCAGTGGTATAGTTGAAAGAGGAGTCGGTACAGGTTGAACTGTATATCCACCCCTATCAGCCGGGATCGCCCACGCGGGAGCTTCAGTTGATATAGGAATCTTTTCACTACATTTAGCAGGCGCATCTTCTATTTTAGGAGCTGTAAACTTCATTACTACAGTTATTAACATACGGTCAAGAGGTATAACTATAGACCGAATACCTCTCTTTGTGTGAGCTGTTTTTATTACTGCTATTCTTCTTCTTCTTTCCCTACCAGTATTAGCAGGTGCTATTACTATACTTTTAACAGATCGTAACTTAAATACCTCATTCTTCGATCCTGCTGGGGGTGGGGACCCTGTCCTTTACCAACACTTATTCTGATTTTTCGGCCACCCAGAAGTTTATATTTTAATCTTACCCGGATTTGGTTTAATTTCTCATATTGTCAGCCAAGAGTCT--
>2CH6_11
TACAAACCATAAAGATATTGGCACTCTATATTTTATTCTAGGGGCTTGATCAGGTATAGTCGGCACAGCCCTTAGTTTAATCATTCGAGCTGAGCTTGGACAGCCCGGAAGTCTAATTGGTGATGATCAGATTTACAACGTTGTAGTAACTGCTCACGCCTTTATTATGATTTTCTTCATGGTAATACCTATCATGATTGGGGGTTTCGGAAACTGATTAGTTCCCTTAATATTAGGGGCTCCTGATATAGCTTTCCCTCGAATGAACAACATGAGTTTCTGACTTTTACCGCCCGCATTAACTTTATTACTCTCCAGTGGTATAGTTGAAAGAGGAGTCGGTACAGGTTGAACTGTATATCCACCCCTATCAGCCGGGATTGCCCACGCGGGAGCTTCAGTTGATATAGGAATCTTTTCACTACATTTAGCAGGCGCATCTTCTATTTTAGGAGCTGTAAACTTCATTACTACAGTTATTAACATACGGTCAAGAGGTATAACTATAGACCGAATACCTCTCTTTGTGTGAGCTGTTTTTATTACTGCTATTCTTCTTCTTCTTTCCCTACCAGTATTAGCAGGTGCTATTACTATACTTTTAACAGATCGTAACTTAAATACCTCATTCTTCGATCCTGCTGGGGGTGGGGACCCTGTCCTTTACCAACACTTATTCTGATTTTTCGGCCACCCAGAAGTTTATATTTTAATCTTACCTGGATTTGGTTTAATTTCTCATATTGTCAGCCAAGAGTCTGG
>2CH60_11
TACAAACCATAAAGATATTGGCACTCTATATTTTATTCTAGGGGCTTGATCAGGTATAGTCGGCACAGCCCTTAGTTTAATCATTCGAGCTGAGCTTGGACAGCCCGGAAGTCTAATTGGTGATGATCAGATTTACAACGTTGTAGTAACTGCTCACGCCTTTATTATGATTTTCTTCATGGTAATACCTATCATGATTGGGGGTTTCGGAAACTGATTAGTTCCCTTAATATTAGGGGCTCCTGATATAGCTTTCCCTCGAATGAACAACATAAGTTTCTGACTTTTACCGCCCGCATTAACTTTATTACTCTCCAGTGGTATAGTTGAAAGAGGAGTCGGTACAGGTTGAACTGTATATCCACCCCTATCAGCCGGGATCGCCCACGCGGGAGCTTCAGTTGATATAGGAATCTTTTCACTACATTTAGCAGGCGCATCTTCTATTTTAGGAGCTGTAAACTTCATTACTACAGTTATTAACATACGGTCAAGAGGTATAACTATAGACCGAATACCTCTCTTTGTGTGAGCTGTTTTTATTACTGCTATTCTTCTTCTTCTTTCCCTACCAGTATTAGCAGGTGCTATTACTATACTTTTAACAGATCGTAACTTAAATACCTCATTCTTCGATCCTGCTGGAGGTGGGGACCCTGTCCTTTACCAACACTTATTCTGATTTTTCGGCCACCCAGAAGTTTATATTTTAATCTTACCCGGATTTGGTTTAATTTCTCATATTGTCAGCCAAGAGTCTGG
>LY4
------CCATAAAGATATTGGTACATTATATTTTTCTTAGGTGGCCTGATCAGGAATAGTAGGAACAGCCCTAAGATTAATTATTCGAGCCGAGCTAGGTCAGCCTGGAAGCCTGATTGGAGATGATCAAATTTACAATGTAGTAGTTACGGCGCACGCATTCGTTATGATTTTCTTCATGGTTATGCCAATTATAATTGGAGGCTTCGGTAATTGACTAGTTCCATTGATATTAGGAGCTCCCGATATAGCATTCCCACGAATAAACAACATGAGATTCTGACTTCTACCCCCTGCCTTAACTCTTCTTCTGTCCAGTGGAATGGTTGAAAGAGGGGTTGGTACGGGATGAACGGTATATCCTCCGCTAGCGGCCGGAATCGCCCACGCAGGGGCTTCCGTTGATATAGGAATCTTTTCTCTCCACTTAGCGGGAGCATCTTCGATTCTAGGAGCAGTAAACTTTATTACGACAGTCATTAACATACGATCAAGAGGAATAACTATAGACCGTATACCACTTTTTGTATGAGCAGTATTTATTACTGCAATCTTGCTCCTACTATCCCTGCCGGTACTAGCTGGAGCTATTACAATATTATTGACTGACCGGAACTTAAATACTTCGTTCTTCGACCCAGCAGGAGGAGGAGACCCTGTTTTATACCAACACCTATTCTGATTCTTCGGACATCCCGAAGTTTACATTTTGATTCTGCCAGGGTTCGGGTTAATTTCCCATATTGTTAGTCAAGAGTCAGG
>LY3
TACCAACCATAAAGATATTGGTACATTATATTTTTCTTAGGTGGCCTGATCAGGAATAGTAGGAACAGCCCTAAGATTAATTATTCGAGCCGAGCTAGGTCAGCCTGGAAGCCTGATTGGAGATGATCAAATTTACAATGTAGTAGTTACGGCGCACGCATTCGTTATGATTTTCTTCATGGTTATGCCAATTATAATTGGAGGCTTCGGTAATTGACTAGTTCCATTGATATTAGGAGCTCCCGATATAGCATTCCCACGAATAAACAACATGAGATTCTGACTTCTACCCCCTGCCTTAACTCTTCTTCTGTCCAGTGGAATGGTTGAAAGAGGGGTTGGTACGGGATGAACGGTATATCCTCCGCTAGCGGCCGGAATCGCCCACGCAGGGGCTTCCGTTGATATAGGAATCTTTTCTCTCCACTTAGCGGGAGCATCTTCGATTCTAGGAGCAGTAAACTTTATTACGACAGTCATTAACATACGATCAAGAGGAATAACTATAGACCGTATACCACTTTTTGTATGAGCAGTATTTATTACTGCAATCTTGCTCCTACTATCCCTGCCGGTACTAGCTGGAGCTATTACAATATTATTGACTGACCGGAACTTAAATACTTCGTTCTTCGACCCAGCAGGAGGAGGAGACCCTGTTTTATACCAACACCTATTCTGATTCTTCGGACATCCCGAAGTTTACATTTTGATTCTGCCAGGGTTCGGGTTAATTTCCCATATTGTTAGTCAAGAGTCAGG
>lm4___1LB1_11
TACCAACCATAAAGATATTGGTACATTATATTTTATCTTAGGTGCCTGATCAGGAATAGTAGGAACAGCCCTAAGATTAATTATCCGAGCCGAGCTAGGTCAGCCTGGAAGCCTGATTGGAGACGATCAAATTTACAATGTAGTAGTTACGGCGCACGCATTCGTTATGATTTTCTTCATGGTTATACCAATTATAATTGGAGGCTTCGGTAATTGACTAGTTCCATTGATATTAGGAGCTCCCGATATAGCATTCCCACGAATAAACAACATGAGATTCTGACTTCTACCCCCTGCCTTAACTCTTCTTCTGTCCAGTGGAATGGTTGAAAGAGGGGTTGGTACGGGATGAACGGTATATCCTCCGCTAGCGGCCGGAATCGCCCACGCAGGGGCTTCCGTTGATATAGGAATCTTTTCTCTCCACTTAGCGGGAGCATCTTCGATTCTAGGAGCAGTAAACTTTATTACGACAGTCATTAACATACGATCAAGAGGAATAACTATAGACCGTATACCACTTTTTGTATGAGCAGTATTTATTACTGCAATCTTGCTCCTACTATCCCTGCCGGTACTAGCTGGAGCTATTACAATATTATTGACTGACCGGAACTTAAATACTTCGTTCTTCGACCCAGCAGGAGGAGGAGACCCTGTTTTATACCAACACCTATTCTGATTCTTCGGACATCCCGAAGTTTACATTTTGATTCTGCCAGGGTTCGGGCTAATTTCCCATATTGTTAGTCAAGAGTCAGG
>lm3___1LB3_11
TACCAACCATAAAGATATTGGTACATTATATTTTATCTTAGGTGCCTGATCAGGAATAGTAGGAACAGCCCTAAGATTAATTATTCGAGCCGAGCTAGGTCAGCCTGGAAGCCTGATTGGAGATGATCAAATTTACAATGTAGTAGTTACGGCGCACGCATTCGTTATGATTTTCTTCATGGTTATGCCAATTATAATTGGAGGCTTCGGTAATTGACTAGTTCCATTGATATTAGGAGCTCCCGATATAGCATTCCCACGAATAAACAACATGAGATTCTGACTTCTACCCCCTGCCTTAACTCTTCTTCTGTCCAGTGGAATGGTTGAAAGAGGGGTTGGTACGGGATGAACGGTATATCCTCCGCTAGCGGCCGGAATCGCCCACGCAGGGGCTTCCGTTGATATAGGAATCTTTTCTCTCCACTTAGCGGGAGCATCTTCGATTCTAGGAGCGGTAAACTTTATTACGACAGTCATTAACATACGATCAAGAGGAATAACTATAGACCGTATACCACTTTTTGTATGAGCAGTATTTATTACTGCAATCTTGCTCCTACTATCCCTGCCGGTACTAGCTGGAGCTATTACAATATTATTGACTGACCGGAACTTAAATACTTCGTTCTTCGACCCAGCAGGAGGAGGAGACCCTGTTTTATACCAACACCTATTCTGATTCTTCGGACATCCCGAAGTTTACATTTTGATTCTGCCAGGGTTCGGGCTAATTTCCCATATTGTTAGTCAAGAATCAGG
>1RB2_12
TACCAACCATAAAGATATTGGTACATTATATTTTATCTTAGGTGCCTGATCAGGAATAGTAGGAACAGCCCTAAGATTAATTATTCGAGCCGAGCTAGGTCAGCCTGGAAGCCTGATTGGAGATGATCAAATTTACAATGTAGTAGTTACGGCGCACGCATTCGTTATGATTTTCTTCATGGTTATGCCAATTATAATTGGAGGCTTCGGTAATTGACTAGTTCCATTGATATTAGGAGCTCCCGATATAGCATTCCCACGAATAAACAACATGAGATTCTGACTTCTACCCCCTGCCTTAACTCTTCTTCTGTCCAGTGGAATGGTTGAAAGAGGGGTTGGTACGGGATGAACGGTATATCCTCCGCTAGCGGCCGGAATCGCCCACGCAGGGGCTTCCGTTGATATAGGAATCTTTTCTCTCCACTTAGCGGGAGCATCTTCGATTCTAGGAGCAGTAAACTTTATTACGACAGTCATTAACATACGATCAAGAGGAATAACTATAGACCGTATACCACTTTTTGTATGAGCAGTATTTATTACTGCAATCTTGCTCCTACTATCCCTGCCGGTACTAGCTGGAGCTATTACAATATTATTGACTGACCGGAACTTAAATACTTCGTTCTTCGACCCAGCAGGAGGAGGAGACCCTGTTTTATACCAACACCTATTCTGATTCTTCGGACATCCCGAAGTTTACATTTTGATTCTGCCAGGGTTCGGGCTAATTTCCCATATTGTTAGTCAAGAGTCAGG
>lm2___1LB2_11
TACCAACCATAAAGATATTGGTACATTATATTTTATCTTAGGTGCCTGATCAGGAATAGTAGGAACAGCCCTAAGATTAATTATTCGAGCCGAGCTAGGTCAGCCTGGAAGCCTGATTGGAGATGATCAAATTTACAATGTAGTAGTTACGGCGCACGCATTCGTTATGATCTTCTTCATGGTTATGCCAATTATAATTGGAGGCTTCGGTAATTGACTAGTTCCATTGATATTAGGAGCTCCCGATATAGCATTCCCACGAATAAACAACATGAGATTCTGACTTCTACCCCCTGCCTTAACTCTTCTTCTGTCCAGTGGAATGGTTGAAAGAGGGGTTGGTACGGGATGAACGGTATATCCTCCGCTAGCGGCCGGAATCGCCCACGCAGGGGCTTCCGTTGATATAGGAATCTTTTCTCTCCACTTAGCGGGAGCATCTTCGATTCTAGGAGCAGTAAACTTTATTACGACAGTCATTAACATACGATCAAGAGGAATAACTATAGACCGTATACCACTTTTTGTGTGAGCAGTATTTATTACTGCAATCTTGCTCCTACTATCCCTACCGGTACTAGCTGGAGCTATTACAATATTATTGACTGACCGGAACTTAAATACTTCGTTCTTCGACCCAGCAGGAGGAGGAGACCCTGTTTTATACCAACACCTATTCTGATTCTTCGGACATCCCGAAGTTTACATTTTGATTCTGCCAGGGTTCGGGCTAATTTCCCATATTGTTAGTCAAGAGTCAGG
>17RB2_12
TACCAACCATAAAGATATTGGTACATTATATTTTATCTTAGGTGCCTGATCAGGAATAGTCGGAACAGCCCTAAGATTAATTATTCGAGCCGAGCTAGGTCAGCCTGGAAGCCTGATTGGAGATGATCAAATTTACAATGTAGTAGTTACGGCGCACGCATTCGTTATGATTTTCTTCATGGTTATGCCAATTATAATTGGAGGCTTCGGTAATTGACTAGTTCCATTGATATTAGGAGCTCCCGATATAGCATTCCCACGAATAAACAACATGAGATTCTGACTTCTACCCCCTGCCTTAACTCTTCTTCTGTCCAGTGGAATGGTTGAAAGAGGGGTTGGTACGGGATGAACGGTATATCCTCCGCTAGCGGCCGGAATCGCCCACGCAGGGGCTTCCGTTGATATAGGAATCTTTTCTCTCCACTTAGCGGGAGCATCTTCGATTCTAGGAGCAGTAAACTTTATTACGACAGTCATTAACATACGATCAAGAGGAATAACTATAGACCGTATACCACTTTTTGTATGAGCAGTATTTATTACTGCAATCTTGCTCCTACTATCCCTGCCGGTACTAGCTGGAGCTATTACAATATTATTGACTGACCGGAACTTAAATACTTCGTTTTTCGACCCAGCAGGAGGAGGAGACCCTGTTTTATACCAACACCTATTCTGATTCTTCGGACATCCCGAAGTTTACATTTTGATTCTGCCAGGGTTCGGGCTAATTTCCCATATTGTTAGTCAAGAGTCAGG
>1RB6_12
TACCAACCATAAAGATATTGGTACATTATATTTTATCTTAGGTGCCTGATCAGGAATAGTAGGAACAGCCCTAAGATTAATTATTCGAGCCGAGCTAGGTCAGCCTGGAAGCCTGATTGGAGATGATCAAATTTACAATGTAGTAGTTACGGCGCACGCATTCGTTATGATTTTCTTCATGGTTATGCCAATTATAATTGGAGGCTTCGGTAATTGACTAGTTCCATTGATATTAGGAGCTCCCGATATAGCATTCCCACGAATAAACAACATGAGATTCTGACTTCTACCCCCTGCCTTAACTCTTCTTCTGTCCAGTGGAATGGTTGAAAGAGGAGTTGGTACGGGATGAACGGTATATCCTCCGCTAGCGGCTGGAATCGCCCACGCGGGGGCTTCCGTTGATATAGGAATCTTTTCTCTCCACTTAGCGGGAGCATCTTCGATTCTAGGAGCAGTAAACTTTATTACGACAGTCATTAACATACGGTCAAGAGGAATAACTATAGACCGTATACCACTTTTTGTATGAGCAGTATTTATTACTGCAATCTTGCTCCTACTATCCCTGCCGGTACTAGCTGGAGCTATTACAATATTATTGACTGACCGGAATTTAAATACTTCGTTCTTCGACCCAGCAGGAGGAGGAGACCCTGTTTTATACCAACACCTATTCTGATTCTTCGGACATCCCGAAGTTTACATTTTGATTCTGCCAGGGTTCGGGCTAATTTCCCATATTGTTAGTCAAGAGTCAGG
>17RB1_12
TACCAACCATAAAGATATTGGTACATTATATTTTATCTTAGGTGCCTGATCGGGAATCGTCGGAACAGCCCTAAGATTAATTATTCGAGCCGAGCTAGGTCAGCCTGGAAGCCTGATTGGAGATGACCAAATTTACAATGTAGTAGTTACGGCGCACGCATTCGTTATGATTTTCTTCATGGTTATGCCAATTATAATTGGAGGCTTCGGTAATTGACTAGTTCCATTGATATTAGGAGCTCCCGATATAGCATTCCCACGAATAAACAACATGAGATTCTGACTTCTACCCCCTGCCTTAACTCTTCTTCTGTCCAGTGGAATGGTTGAAAGAGGGGTTGGTACGGGATGAACGGTATATCCTCCGCTAGCGGCCGGAATTGCCCACGCAGGGGCTTCCGTTGATATAGGAATCTTTTCTCTCCACTTAGCGGGAGCATCTTCGATCCTAGGAGCAGTAAACTTTATTACGACAGTCATTAACATACGATCAAGAGGAATAACTATAGACCGTATACCACTTTTTGTATGAGCAGTATTTATTACTGCAATCTTACTCCTACTATCCCTGCCGGTACTAGCTGGAGCTATTACAATATTATTGACTGACCGGAACTTAAATACTTCGTTCTTCGACCCAGCAGGAGGAGGAGACCCTGTTTTATACCAACACCTATTCTGATTCTTCGGGCATCCCGAAGTTTACATTTTGATTCTGCCAGGGTTCGGGCTAATTTCCCATATTGTTAGTCAAGAGTCAGG
>LY2A
----------------------------------------GTGGCCTGATCAGGAATAGTAGGAACAGCCCTAAGATTAATTATTCGAGCCGAGCTAGGTCAGCCTGGAAGCCTGATTGGAGATGATCAAATTTACAATGTAGTAGTTACGGCGCACGCATTCGTTATGATTTTCTTCATGGTTATGCCAATTATAATTGGAGGCTTCGGTAATTGACTAGTTCCATTGATATTAGGAGCTCCCGATATAGCATTCCCACGAATAAACAACATGAGATTCTGACTTCTACCCCCTGCCTTAACTCTTCTTCTGTCCAGTGGAATGGTTGAAAGAGGGGTTGGTACGGGATGAACGGTATATCCTCCGCTAGCGGCCGGAATCGCCCACGCAGGGGCTTCCGTTGATATAGGAATCTTTTCTCTCCACTTAGCGGGAGCATCTTCGATTCTAGGAGCAGTAAACTTTATTACGACGGTCATTAACATACGGTCAAGAGGAATAACTATAGACCGTATACCACTTTTTGTATGAGCAGTATTTATTACTGCAATCTTGCTCCTACTATCCCTGCCGGTACTAGCTGGAGCTATTACAATATTATTGACTGACCGGAACTTAAATACTTCGTTCTTCGACCCAGCAGGAGGAGGAGACCCTGTTTTATACCAACACCTATTCTGATTCTTCGGACATCCCGAAGTTTACATTTTGATTCTGCCAGGGTTCGGGCTAATTTCCCACATTGTTAGTCAAGAGTCA--
>LY1A
----------------------------------------GTGGCCTGATCAGGAATAGTAGGAACAGCCCTAAGATTAATTATTCGAGCCGAGCTAGGTCAGCCTGGAAGCCTGATTGGAGATGATCAAATTTACAATGTAGTAGTTACGGCGCACGCATTCGTTATGATTTTCTTCATGGTTATGCCAATTATAATTGGAGGCTTCGGTAATTGACTAGTTCCATTGATATTAGGAGCTCCCGATATAGCATTCCCACGAATAAACAACATGAGATTCTGACTTCTACCCCCTGCCTTAACTCTTCTTCTGTCCAGTGGAATGGTTGAAAGAGGGGTTGGTACGGGATGAACGGTATATCCTCCGCTAGCGGCCGGAATCGCCCACGCAGGGGCTTCCGTTGATATAGGAATCTTTTCTCTCCACTTAGCGGGAGCATCTTCGATTCTAGGAGCAGTAAACTTTATTACGACGGTCATTAACATACGGTCAAGAGGAATAACTATAGACCGTATACCACTTTTTGTATGAGCAGTATTTATTACTGCAATCTTGCTCCTACTATCCCTGCCGGTACTAGCTGGAGCTATTACAATATTATTGACTGACCGGAACTTAAATACTTCGTTCTTCGACCCAGCAGGAGGAGGAGACCCTGTTTTATACCAACACCTATTCTGATTCTTCGGACATCCCGAAGTTTACATTTTGATTCTGCCAGGGTTCGGGCTAATTTCCCACATTGTTAGTCAAGAGTCA--
>LI115001
----------------------ACATTATATTTTATCTTAGGCGCCTGGGCAGGAATAGTAGGTACAGCTCTTAGTTTAATTATTCGAGCTGAACTTGGACAGCCAGGTAGTTTAATTGGGGATGATCAAATTTACAACGTTGTTGTCACCGCTCACGCTTTTATTATGATTTTTTTTATAGTAATACCAATCATGATTGGAGGATTCGGAAATTGGCTAGTTCCATTAATATTAGGAGCCCCAGATATAGCATTTCCCCGGATAAACAATATGAGTTTTTGATTATTACCACCAGCTCTTACCCTTCTTTTATCTAGAGGTATGGTTGAAAGAGGAGTCGGCACAGGATGAACTGTTTACCCTCCTCTGTCGGCTGGAATTGCCCACGCGGGAGCTTCAGTTGACCTGGGTATTTTTTCTTTACATTTAGCAGGAGCTTCGTCAATCTTAGGGGCTGTTAACTTTATTACTACTGTAATTAATATGCGGTCAAGAGGAATAACTATAGACCGTATGCCTTTATTTGTATGAGCTGTATTTATTACGGCAATCCTTCTTTTATTATCCTTACCAGTTTTAGCAGGAGCTATCACTATACTTTTAACCGATCGTAACTTAAATACATCGTTCTTCGACCCTGCAGGGGGAGGAGACCCAGTATTGTATCAACATTTATTTTGATTTTTTGGACACCCAGAAGTGTATATTTTAATTTTACCAGGTTTCGGGTTGATTTCTCACATTGTTAGGCAAGAATCAGG
>LI15011
TACAAACCATAAAGACATCGGCACATTATATTTTATCTTAGGCGCCTGGGCAGGAATAGTAGGTACAGCTCTTAGTTTAATTATTCGAGCTGAACTTGGACAGCCAGGTAGTTTAATTGGGGATGATCAAATTTACAACGTTGTTGTCACCGCTCACGCTTTTATTATGATTTTTTTTATAGTAATACCAATCATGATTGGAGGATTCGGAAATTGGCTAGTTCCATTAATATTAGGAGCCCCAGATATAGCATTTCCCCGGATAAACAATATGAGTTTTTGATTATTACCACCAGCTCTTACCCTTCTTTTATCTAGAGGTATGGTTGAAAGAGGAGTCGGCACAGGATGAACTGTTTACCCTCCTCTGTCGGCTGGAATTGCCCACGCGGGAGCTTCAGTTGACCTGGGTATTTTTTCTTTACATTTAGCAGGAGCTTCGTCAATCTTAGGGGCTGTTAACTTTATTACTACTGTAATTAATATGCGGTCAAGAGGAATAACTATAGACCGTATGCCTTTATTTGTATGAGCTGTATTTATTACGGCAATCCTTCTTTTATTATCCTTACCAGTTTTAGCAGGAGCTATCACTATACTTTTAACCGATCGTAACTTAAATACATCGTTCTTCGACCCTGCAGGGGGAGGAGACCCAGTATTGTATCAACATTTATTTTGATTTTTTGGACACCCAGAAGTGTATATTTTAATTTTACCAGGTTTCGGGTTGATTTCTCACATTGTTAGGCAAGAATCAGG
>LI15026
TACAAACCATAAAGACATCGGCACATTATATTTTATCTTAGGCGCCTGGGCAGGAATAGTAGGTACAGCTCTTAGTTTAATTATTCGAGCTGAACTTGGACAGCCAGGTAGTTTAATTGGGGATGATCAAATTTACAACGTTGTTGTCACCGCTCACGCTTTTATTATGATTTTTTTTATAGTAATACCAATCATGATTGGAGGATTCGGAAATTGGCTAGTTCCATTAATATTAGGAGCCCCAGATATAGCATTTCCCCGGATAAACAATATGAGTTTTTGATTATTACCACCAGCTCTTACCCTTCTTTTATCTAGAGGTATGGTTGAAAGAGGAGTCGGCACAGGATGAACTGTTTACCCTCCTCTGTCGGCTGGAATTGCCCACGCGGGAGCTTCAGTTGACCTGGGTATTTTTTCTTTACATTTAGCAGGAGCTTCGTCAATCTTAGGGGCTGTTAACTTTATTACTACTGTAATTAATATGCGGTCAAGAGGAATAACTATAGACCGTATGCCTTTATTTGTATGAGCTGTATTTATTACGGCAATCCTTCTTTTATTATCCTTACCGGTTTTAGCAGGAGCTATCACTATACTTTTAACCGATCGTAACTTAAATACATCGTTCTTCGACCCTGCAGGGGGAGGAGACCCAGTATTGTATCAACATTTATTTTGATTTTTTGGACACCCAGAAGTGTATATTTTAATTTCACCAGGTTTCGGGTTGATTTCTCACATTGTTAGGCAAGAATCA--
>LI15019
TACAAACCATAAAGACATTGGCACATTATATTTTATCTTAGGCGCCTGGGCAGGAATAGTAGGTACAGCTCTTAGTTTAATTATTCGAGCTGAACTTGGACAGCCAGGTAGTTTAATTGGGGATGATCAAATTTACAACGTTGTTGTCACCGCTCACGCTTTTATTATGATTTTTTTTATAGTAATACCAATCATGATTGGAGGATTCGGAAATTGGCTAGTTCCATTAATATTAGGAGCCCCAGATATAGCATTTCCCCGGATAAACAATATGAGTTTTTGATTATTACCACCAGCTCTTACCCTTCTTTTATCTAGAGGTATGGTTGAAAGAGGAGTCGGCACAGGATGAACTGTTTACCCTCCTCTGTCGGCTGGAATTGCCCACGCGGGAGCTTCAGTTGACCTGGGTATTTTTTCTTTACATTTAGCAGGAGCTTCGTCAATCTTAGGGGCTGTTAACTTTATTACTACTGTAATTAATATGCGGTCAAGAGGAATAACTATAGACCGTATGCCTTTATTTGTATGAGCTGTATTTATTACGGCAATCCTTCTTTTATTATCCTTACCAGTTTTAGCAGGAGCTATCACTATACTTTTAACCGATCGTAACTTAAATACATCGTTCTTCGACCCTGCAGGGGGAGGAGACCCAGTATTGTATCAACATTTATTTTGATTTTTTGGACACCCAGAAGTGTATATTTTAATTTTACCAGGTTTCGGGTTGATTTCTCACATTGTTAGGCAAGAATCA--
>LI15018
TACAAACCATAAAGACATTGGCACATTATATTTTATCTTAGGCGCCTGGGCAGGAATAGTAGGTACAGCTCTTAGTTTAATTATTCGAGCTGAACTTGGACAGCCAGGTAGTTTAATTGGGGATGATCAAATTTACAACGTTGTTGTCACCGCTCACGCTTTTATTATGATTTTTTTTATAGTAATACCAATCATGATTGGAGGATTCGGAAATTGGCTAGTTCCATTAATATTAGGAGCCCCAGATATAGCATTTCCCCGGATAAACAATATGAGCTTTTGATTATTACCACCAGCTCTTACCCTTCTTTTATCTAGAGGTATGGTTGAAAGAGGAGTCGGCACAGGATGAACTGTTTACCCTCCTCTGTCGGCTGGAATTGCCCACGCGGGAGCTTCAGTTGACCTGGGTATTTTTTCTTTACATTTAGCAGGAGCTTCGTCAATCTTAGGGGCTGTTAACTTTATTACTACTGTAATTAATATGCGGTCAAGAGGAATAACTATAGACCGTATGCCTTTATTTGTATGAGCTGTATTTATTACGGCAATCCTTCTTTTATTATCCTTACCAGTTTTAGCAGGAGCTATCACTATACTTTTAACCGATCGTAACTTAAATACATCGTTCTTCGACCCTGCAGGGGGAGGAGACCCAGTATTGTATCAACATTTATTTTGATTTTTTGGACACCCAGAAGTGTATATTTTAATTTTACCAGGTTTCGGGTTGATCTCTCACATTGTTAGGCAAGAATCA--
>LI15031
TACAAACCATAAAGACATCGGCACATTATATTTTATCTTAGGTGCCTGGGCAGGAATAGTAGGTACAGCTCTTAGTTTAATTATTCGAGCTGAACTTGGACAACCAGGTAGTTTAATTGGGGATGATCAAATTTACAACGTTGTTGTCACCGCTCACGCTTTTATTATGATTTTTTTTATAGTAATACCAATCATGATTGGAGGATTCGGAAATTGACTAGTTCCATTAATATTAGGAGCCCCAGATATAGCATTTCCCCGAATAAACAATATGAGTTTTTGATTATTACCACCAGCTCTTACCCTTCTTTTATCTAGAGGTATGGTTGAAAGAGGAGTCGGCACAGGATGAACTGTTTACCCTCCTCTGTCAGCTGGAATTGCCCACGCGGGGGCTTCAGTTGACCTGGGTATTTTTTCTTTACATTTAGCAGGAGCTTCGTCAATCTTAGGGGCTGTTAACTTTATTACTACTGTAATTAATATGCGGTCAAGAGGAATAACTATAGACCGTATGCCTTTATTTGTATGAGCTGTATTCATTACGGCAATCCTTCTTTTATTATCCTTACCAGTTTTAGCAGGAGCTATCACTATACTTTTAACGGATCGTAACTTAAATACATCGTTCTTCGACCCTGCAGGGGGAGGAGACCCAGTATTGTATCAACATTTATTTTGATTTTTTGGACACCCAGAAGTGTATATTTTAATTTTACCAGGTTTCGGGTTGATTTCTCACATTGTTAGGCAAGAATCA--
>LI15002B
TACAAACCATAAAGACATCGGCACATTATATTTTATCTTAGGTGCCTGGGCAGGAATAGTAGGTACAGCTCTTAGTTTAATTATTCGAGCTGAACTTGGACAACCAGGTAGTTTAATTGGGGATGATCAAATTTACAACGTTGTTGTCACCGCTCACGCTTTTATTATGATTTTTTTTATAGTAATACCAATCATGATTGGAGGATTCGGAAATTGACTAGTTCCATTAATATTAGGAGCCCCAGATATAGCATTTCCCCGAATAAACAATATGAGTTTTTGATTATTACCACCAGCTCTTACCCTTCTTTTATCTAGAGGTATGGTTGAAAGAGGAGTCGGCACAGGATGAACTGTTTACCCTCCTCTGTCAGCTGGAATTGCCCACGCGGGGGCTTCAGTTGACCTGGGTATTTTTTCTTTACATTTAGCAGGAGCTTCGTCAATCTTAGGGGCTGTTAACTTTATTACTACTGTAATTAATATGCGGTCAAGAGGAATAACTATAGACCGTATGCCTTTATTTGTATGAGCTGTATTCATTACGGCAATCCTTCTTTTATTATCCTTACCAGTTTTAGCAGGAGCTATCACTATACTTTTAACGGATCGTAACTTAAATACATCGTTCTTCGACCCTGCAGGGGGAGGAGACCCAGTATTGTATCAACATTTATTTTGATTTTTTGGACACCCAGAAGTGTATATTTTAATTTTACCAGGTTTCGGGTTGATTTCTCACATTGTTAGGCAAGAATCAGG
>2CH10_11
TACAAACCATAAAGACATCGGCACATTATATTTTATCTTAGGCGCCTGGGCAGGAATAGTAGGTACAGCTCTTAGTTTAATTATTCGAGCTGAACTTGGACAACCAGGTAGTTTAATTGGGGATGATCAAATTTACAACGTTGTTGTCACCGCTCACGCCTTTATTATGATTTTTTTTATAGTAATACCAATCATGATTGGAGGATTCGGAAATTGACTAGTTCCATTAATATTAGGAGCCCCAGATATAGCATTTCCCCGAATAAACAATATGAGTTTTTGATTATTACCACCAGCTCTTACCCTTCTTTTATCTAGAGGTATGGTTGAAAGAGGAGTCGGCACAGGATGAACTGTTTACCCTCCTCTGTCGGCTGGAATTGCCCACGCGGGAGCTTCAGTTGACCTGGGTATTTTTTCTTTACATTTAGCAGGAGCTTCGTCAATCTTAGGGGCTGTTAACTTTATTACTACTGTAATTAATATGCGGTCAAGAGGAATAACTATAGACCGTATGCCTTTATTCGTATGAGCTGTATTCATTACGGCAATCCTTCTTTTATTATCCTTACCAGTTTTAGCAGGAGCTATCACTATACTTTTAACGGATCGTAACTTAAATACATCGTTCTTCGACCCTGCAGGGGGAGGAGACCCAGTATTGTATCAACATTTATTTTGATTTTTTGGGCACCCAGAAGTGTATATTTTAATTTTACCAGGTTTCGGGTTGATTTCTCACATTGTTAGGCAAGAATCAGG
>BlueLar_11
TACAAACCATAAAGACATTGGCACATTATATTTTATCTTAGGCGCCTGGGCAGGAATAGTAGGTACAGCTCTTAGTTTAATTATTCGAGCTGAACTTGGGCAACCAGGTAGTTTAATTGGGGATGATCAAATTTACAACGTTGTTGTCACCGCTCACGCCTTTATTATGATTTTTTTTATAGTAATACCAATCATGATTGGGGGATTCGGAAATTGACTAGTTCCATTAATATTAGGAGCCCCAGATATAGCATTTCCCCGAATAAACAATATGAGTTTTTGATTATTACCACCAGCTCTTACCCTTCTTTTATCTAGAGGTATGGTTGAAAGAGGAGTCGGCACAGGATGAACTGTTTATCCTCCTCTGTCGGCTGGAATTGCCCACGCGGGAGCTTCAGTTGACCTGGGTATTTTTTCTTTACATTTAGCAGGAGCTTCGTCAATCTTAGGGGCTGTTAACTTTATTACTACTGTAATTAATATACGGTCAAGAGGAATAACTATAGACCGTATGCCTTTATTCGTATGAGCTGTATTCATTACGGCAATCCTTCTTTTATTATCCTTACCAGTTTTAGCAGGAGCTATCACTATACTTTTAACGGATCGTAACTTAAATACATCGTTCTTCGACCCTGCAGGGGGAGGAGACCCAGTATTGTATCAACATTTATTTTGATTTTTTGGGCACCCAGAAGTGTATATTTTAATTTTACCAGGTTTTGGGTTGATTTCTCACATTGTTAGGCAAGAATCAGG
>LI15005
TACAAACCATAAAGACATTGGCACATTATATTTTATCTTAGGCGCCTGGGCAGGAATAGTAGGTACAGCTCTTAGTTTAATTATTCGAGCTGAACTTGGACAACCAGGTAGCTTAATTGGGGATGATCAAATTTACAACGTTGTTGTCACCGCTCACGCTTTTATTATGATTTTTTTTATAGTAATACCAATCATGATTGGAGGATTCGGAAATTGACTAGTTCCATTAATATTAGGAGCCCCAGATATAGCATTTCCCCGAATAAACAATATGAGTTTTTGATTATTACCACCAGCTCTTACCCTTCTTTTATCTAGAGGTATGGTTGAAAGAGGAGTCGGCACAGGATGAACTGTTTACCCTCCTCTGTCGGCTGGAATTGCCCACGCGGGAGCTTCAGTTGACCTGGGTATTTTTTCTTTACATTTAGCAGGAGCTTCGTCAATTTTAGGGGCTGTTAACTTTATTACTACTGTAATTAATATGCGGTCAAGAGGAATAACTATAGACCGTATACCTTTATTCGTATGAGCTGTATTCATTACGGCAATCCTTCTTTTATTATCCTTACCAGTTTTAGCAGGAGCTATCACTATACTTTTAACGGATCGTAACTTAAATACATCGTTCTTCGACCCTGCAGGGGGAGGAGACCCAGTATTGTATCAACATTTATTTTGATTTTTTGGACACCCAGAAGTGTATATTTTAATTTTACCAGGTTTCGGGTTGATTTCTCACATTGTTAGGCAAGAATCAGG
>LI15030
TACAAACCATAAAGACATTGGCACATTATATTTTATCTTAGGCGCCTGGGCAGGAATAGTAGGTACAGCTCTTAGTTTAATTATTCGAGCTGAACTTGGGCAACCAGGTAGTTTAATTGGGGATGATCAAATTTACAACGTTGTTGTCACCGCTCACGCCTTTATTATGATTTTTTTTATAGTAATACCAATCATGATTGGAGGATTCGGAAATTGACTAGTTCCATTAATATTAGGAGCCCCAGATATAGCATTTCCCCGAATAAACAATATGAGTTTTTGATTATTACCACCAGCTCTTACCCTTCTTTTATCTAGAGGTATGGTTGAAAGAGGAGTCGGCACAGGATGAACTGTTTACCCTCCTCTGTCGGCTGGAATTGCCCACGCGGGAGCTTCAGTTGACCTGGGTATTTTTTCTTTACATTTAGCAGGAGCTTCGTCAATCTTAGGGGCTGTTAACTTTATTACTACTGTAATTAATATGCGGTCAAGAGGAATAACTATAGACCGTATGCCTTTATTCGTATGAGCTGTATTCATTACGGCAATCCTTCTTTTATTATCCTTACCAGTTTTAGCAGGAGCTATCACTATACTTTTAACGGATCGTAACTTAAATACATCGTTCTTCGACCCTGCAGGGGGAGGAGACCCAGTATTGTATCAACATTTATTTTGATTTTTTGGGCACCCAGAAGTGTATATTTTAATTTTACCAGGTTTTGGGTTGATTTCTCACATTGTTAGG-----------
>LI15028
TACAAACCATAAAGACATTGGCACATTATATTTTATCTTAGGCGCCTGGGCAGGAATAGTAGGTACAGCTCTTAGTTTAATTATTCGAGCTGAACTTGGGCAACCAGGTAGTTTAATTGGGGATGATCAAATTTACAACGTTGTTGTCACCGCTCACGCCTTTATTATGATTTTTTTTATAGTAATACCAATCATGATTGGGGGATTCGGAAATTGACTAGTTCCATTAATATTAGGAGCCCCAGATATAGCATTTCCCCGAATAAACAATATGAGTTTTTGATTATTACCACCAGCTCTTACCCTTCTTTTATCTAGAGGTATGGTTGAAAGAGGAGTCGGCACAGGATGAACTGTTTACCCTCCTCTGTCGGCTGGAATTGCCCACGCGGGAGCTTCAGTTGACCTGGGTATTTTTTCTTTACATTTAGCAGGAGCTTCGTCAATCTTAGGGGCTGTTAACTTTATTACTACTGTAATTAATATGCGGTCAAGAGGAATAACTATAGACCGTATGCCTTTATTCGTATGAGCTGTATTCATTACGGCAATCCTTCTTTTATTATCCTTACCAGTTTTAGCAGGAGCTATCACTATACTTTTAACGGATCGTAACTTAAATACATCGTTCTTCGACCCTGCAGGGGGAGGAGACCCAGTATTGTATCAACATTTATTTTGATTTTTTGGGCACCCAGAAGTGTATATTTTAATTTTACCAGGTTTTGGGTTGATTTCTCACATTGTTAGGCAAGAATC---
>LI15027
TACAAACCATAAAGACATTGGCACATTATATTTTATCTTAGGTGCCTGGGCAGGAATAGTAGGTACAGCTCTTAGTTTAATTATTCGAGCTGAACTTGGACAACCAGGTAGTTTAATTGGGGATGATCAAATTTACAACGTTGTTGTCACCGCTCACGCTTTTATTATAATTTTTTTTATAGTAATACCAATCATGATTGGGGGATTCGGAAATTGACTAGTTCCATTAATATTAGGAGCCCCAGATATAGCATTTCCCCGAATAAACAATATGAGTTTTTGATTATTACCACCAGCTCTTACCCTTCTTTTATCTAGAGGTATGGTTGAAAGAGGAGTCGGCACAGGATGAACTGTTTACCCTCCTCTGTCGGCTGGAATTGCCCACGCGGGAGCTTCAGTTGACCTGGGTATTTTTTCTTTACATTTAGCAGGAGCTTCGTCAATCTTAGGGGCTGTTAACTTTATTACTACTGTAATTAATATGCGGTCAAGAGGAATAACTATAGACCGTATGCCTTTATTCGTATGAGCTGTATTCATTACGGCAATCCTTCTTTTATTATCCTTACCAGTTTTAGCAGGAGCTATCACTATACTTTTAACGGATCGTAACTTAAATACATCGTTCTTCGACCCTGCAGGGGGAGGAGACCCAGTATTGTATCAACATTTATTTTGATTTTTTGGACACCCAGAAGTCTATATTTTAATTTTACCAGGTTTCGGGTTGATTTCTCACATTGTTA-------------
>LI15008
TACAAACCATAAAGACATTGGCACATTATATTTTATCTTAGGCGCCTGGGCAGGAATAGTAGGTACAGCTCTTAGTTTAATTATTCGAGCTGAACTTGGACAACCAGGTAGTTTAATTGGGGATGATCAAATTTACAACGTTGTTGTCACCGCTCACGCTTTTATTATAATTTTTTTTATAGTAATACCAATCATGATTGGGGGATTCGGAAATTGACTAGTTCCATTAATATTAGGAGCCCCAGATATAGCATTTCCCCGAATAAACAATATGAGTTTTTGATTATTACCACCAGCTCTTACCCTTCTTTTATCTAGAGGTATGGTTGAAAGAGGAGTCGGCACAGGATGAACTGTTTACCCTCCTCTGTCGGCTGGAATTGCCCACGCGGGAGCTTCAGTTGACCTGGGTATTTTTTCTTTACATTTAGCAGGAGCTTCGTCAATCTTAGGGGCTGTTAACTTTATTACTACTGTAATTAATATGCGGTCAAGAGGAATAACTATAGACCGTATGCCTTTATTCGTATGAGCTGTATTCATTACGGCAATCCTTCTTTTATTATCCTTACCAGTTTTAGCAGGAGCTATCACTATACTTTTAACGGATCGTAACTTAAATACATCGTTCTTCGACCCTGCAGGGGGAGGAGACCCAGTATTGTATCAACATTTATTTTGATTTTTTGGACACCCAGAAGTCTATATTTTAATTTTACCAGGTTTCGGGTTGATTTCTCACATTGTTAGGCAAGAATCA--
>2CH11_11
TACAAACCATAAAGACATTGGCACATTATATTTTATCTTAGGCGCCTGGGCAGGAATAGTAGGTACAGCTCTTAGTTTAATTATTCGAGCTGAACTTGGACAACCAGGTAGTTTAATTGGGGATGATCAAATTTACAACGTTGTTGTCACCGCTCACGCCTTTATTATAATTTTTTTTATAGTAATACCAATCATGATTGGAGGATTCGGAAATTGACTAGTTCCATTAATATTAGGAGCCCCAGATATAGCATTTCCCCGAATAAACAATATGAGTTTTTGATTATTACCACCAGCTCTTACCCTTCTTTTATCTAGAGGTATGGTTGAAAGAGGAGTCGGCACAGGATGAACTGTTTACCCTCCTCTGTCGGCTGGAATTGCCCACGCGGGAGCTTCAGTTGACCTGGGTATTTTTTCTTTACATTTAGCAGGAGCTTCGTCAATCTTAGGGGCTGTTAACTTTATTACTACTGTAATTAATATGCGATCAAGGGGGATAACTATAGACCGTATACCTTTATTCGTATGAGCTGTATTCATTACGGCAATCCTTCTTTTATTATCCCTACCAGTTTTAGCAGGAGCTATCACTATACTTTTAACAGATCGTAACTTAAATACATCGTTCTTCGACCCTGCAGGGGGAGGAGACCCAGTATTGTATCAACATTTATTTTGATTTTTTGGACACCCAGAAGTGTATATTTTAATTTTACCAGGTTTCGGGTTGATCTCTCACATTGTTAGGCAAGAATCAGG
>LI15029
TACAAACCATAAAGACATTGGCACATTATATTTTATCTTAGGCGCCTGAGCAGGAATAGTAGGTACAGCTCTTAGTTTAATTATTCGAGCTGAACTTGGACAACCAGGTAGTTTAATTGGGGATGATCAAATTTACAACGTTGTTGTCACCGCTCACGCCTTTATTATGATTTTTTTTATAGTAATACCAATCATGATTGGAGGATTCGGAAATTGACTAGTTCCATTAATATTAGGAGCCCCAGATATAGCATTTCCCCGAATAAACAATATGAGTTTTTGATTATTACCACCAGCTCTTACCCTTCTTTTATCTAGAGGTATAGTTGAAAGAGGAGTCGGCACAGGGTGAACTGTTTACCCTCCTCTGTCGGCTGGAATTGCCCACGCGGGAGCTTCAGTTGACCTGGGTATTTTTTCTTTACATTTAGCAGGAGCTTCGTCAATCTTAGGGGCTGTTAATTTTATTACTACTGTAATTAATATGCGGTCAAGAGGAATAACTATAGACCGTATGCCTTTATTCGTATGAGCTGTATTCATTACGGCAATCCTTCTTTTATTATCCTTACCAGTTTTAGCAGGAGCTATCACTATACTTTTAACGGATCGTAACTTAAATACATCGTTCTTCGACCCTGCAGGGGGAGGAGACCCAGTATTGTATCAACATTTATTTTGATTTTTTGGACACCCAGAAGTGTATATTTTAATTTWMCCAGGTTTCGGGTTGATTTCTCACATTGTTAGGCAAGAATCA--
>LI15024
TACAAACCATAAAGACATTGGCACATTATATTTTATCTTAGGCGCCTGAGCAGGAATAGTAGGTACAGCTCTTAGTTTAATTATTCGAGCTGAACTTGGACAACCAGGTAGTTTAATTGGAGATGATCAAATTTACAACGTTGTTGTCACCGCTCACGCCTTTATTATGATTTTTTTTATAGTAATACCAATCATGATTGGAGGGTTCGGAAATTGACTAGTTCCATTAATATTAGGAGCCCCAGATATAGCATTTCCCCGAATAAACAATATGAGTTTTTGATTATTACCACCAGCTCTTACCCTTCTTTTATCTAGAGGTATAGTTGAAAGAGGGGTCGGCACAGGATGAACTGTTTACCCTCCTCTGTCGGCTGGAATTGCCCACGCGGGAGCTTCGGTTGACCTGGGTATTTTTTCTTTACATTTAGCAGGAGCTTCGTCAATCTTAGGAGCTGTTAACTTTATTACTACTGTAATTAATATGCGGTCAAGAGGAATAACTATAGACCGTATGCCTTTATTCGTATGAGCTGTATTTATTACGGCAATCCTTCTTTTATTATCCTTACCAGTTTTAGCAGGAGCTATCACTATACTTTTAACGGATCGTAACTTAAATACATCGTTCTTCGACCCTGCAGGGGGAGGGGACCCAGTATTGTATCAACATTTATTTTGATTTTTTGGACACCCAGAAGTGTATATTTTAATTTTACCAGGTTTCGGGTTGATTTCTCACATTGTTAGGCAAGAATCAGG
>LI15002
-----------------------CATTATATTTTATCTTAGGTGCCTGGGCAGGAATAGTAGGTACAGCTCTTAGTTTAATTATTCGAGCTGAACTTGGACAACCAGGTAGTTTAATTGGGGATGATCAAATTTACAACGTTGTTGTCACCGCTCACGCTTTTATTATGATTTTTTTTATAGTAATACCAATCATGATTGGAGGATTCGGAAATTGACTAGTTCCATTAATATTAGGAGCCCCAGATATAGCATTTCCCCGAATAAACAATATGAGTTTTTGATTATTACCACCAGCTCTTACCCTTCTTTTATCTAGAGGTATGGTTGAAAGAGGAGTCGGCACAGGATGAACTGTTTACCCTCCTCTGTCAGCTGGAATTGCCCACGCGGGGGCTTCAGTTGACCTGGGTATTTTTTCTTTACATTTAGCAGGAGCTTCGTCAATCTTAGGGGCTGTTAACTTTATTACTACTGTAATTAATATGCGGTCAAGAGGAATAACTATAGACCGTATGCCTTTATTTGTATGAGCTGTATTCATTACGGCAATCCTTCTTTTATTATCCTTACCAGTTTTAGCAGGAGCTATCACTATACTTTTAACGGATCGTAACTTAAATACATCGTTCTTCGACCCTGCAGGGGGAGGAGACCCAGTATTGTATCAACATTTATTTTGATTTTTTGGACACCCAGAAGTGTATATTTT---------------------------------------------------
>ts2
-------------------------------------------------TCAGGAATAGTAGGCACCGCCCTTAGTTTAATTATTCGAGCGGAACTAGGACAACCAGGCAGATTGATTGGGGACGACCAGATTTACAATGTTGTAGTTACAGCCCACGCTTTTATTATAATTTTCTTTATAGTTATGCCAATCATAATTGGGGGCTTTGGCAATTGATTAGTACCTCTTATATTAGGGGCGCCAGATATGGCTTTCCCACGAATAAATAATATAAGATTTTGATTATTACCCCCTGCTCTTACTTTACTGCTCTCAAGAGGTATAGTAGAAAGTGGGGTTGGAACAGGATGAACTGTTTACCCACCCCTAGCCGCAGGTATTGCTCATGCAGGGGCTTCAGTTGATTTAGGAATTTTTTCATTACACATAGCAGGGGCCTCGTCCATTTTAGGAGCAGTAAACTTTATTACTACAGTTATTAACATACGATCTAACGGGATAACTATAGACCGTATACCTCTATTTGTATGAGCTGTATTTATTACAGCAATTCTATTATTGCTTTCTCTCCCAGTATTAGCAGGAGCTATTACAATGTTGTTAACTGACCGTAATTTAAATACCTCTTTCTTTGACCCA--------------------------------------------------------------------------------------------------------------------------
>ts1
-------------------------TTATATTTTGTTTTAGGGGCTTGATCAGGAATAGTAGGCACCGGCCTTAGTTTAATTATTCGAGCGGAACTAGGACAACCAGGCAGATTGATTGGGGACGACCAGATTTACAATGTTGTAGTTACAGCCCACGCTTTTATTATAATTTTCTTTATAGTTATGCCAATCATAATTGGGGGCTTTGGCAATTGATTAGTACCTCTTATATTAGGGGCGCCAGATATGGCTTTCCCACGAATAAATAATATAAGGTTTTGATTATTACCCCCTGCTCTTACTTTACTGCTCTCAAGAGGTATAGTAGAAAGTGGGGTTGGAACAGGATGAACTGTTTACCCACCTCTAGCCGCAGGTATTGCTCATGCAGGGGCTTCAGTTGATTTAGGAATTTTTTCATTACACATAGCAGGGGCCTCGTCCATTTTAGGAGCAGTAAACTTTATTACTACAGTTATTAACATACGATCTAACGGGATAACTATAGACCGTATACCTCTATTTGTATGAGCTGTATTTATTACAGCAATTCTATTATTGCTTTCTCTCCCAGTATTAGCAGGAGCTATTACAATGTTGTTAACTGACCGTAATTTAAATACCTCTTTCTTTGACCCAGCAGGAGGGGGAGACCCTGTTTTATATCAAGA------------------------------------------------------------------------------------------
>QQ4_14
TACAAATCATAAAGACATTGGCACATTATATTTTATTCTAGGAGCTTGATCAGGAATAGTAGGAACAGCTCTTAGTTTAATTATTCGAGCAGAGCTAGGACAACCTGGTAGATTGATTGGAGATGATCAAATCTATAACGTCGTAGTTACAGCACACGCCTTTATTATAATTTTCTTTATAGTTATACCTATCATAATTGGAGGGTTTGGAAATTGATTAGTTCCCTTAATACTAGGAGCTCCCGATATGGCTTTCCCTCGAATAAATAATATAAGATTTTGATTACTCCCTCCTGCTCTTACTCTACTTCTTTCAAGAGGTATGGTAGAAAGAGGAGTGGGAACAGGATGAACAGTTTATCCACCCTTATCAGCCGGAATTGCTCATGCAGGAGCCTCTGTAGATTTAGGGATTTTTTCATTGCATATAGCAGGAGCCTCATCAATCTTAGGAGCTGTAAATTTCATTACAACAGTCATTAACATGCGATCTAATGGAATAACTATAGACCGTATACCTTTATTTGTATGAGCTGTTTTTATTACAGCAATTTTATTATTATTATCACTACCTGTCTTAGCTGGAGCTATTACAATATTATTAACAGACCGTAATCTAAATACCTCATTCTTTGACCCTGCAGGAGGGGGAGACCCTGTTTTATATCAACACTTATTTTGATTTTTCGGACACCCAGAAGTTTATATTTTAATTTTACCTGGATTTGGATTAATTTCCCACATCGTAAGTCAAGAATCTGG
>QQ3_14
TACAAATCATAAAGACATTGGCACATTATATTTTATTCTAGGAGCTTGATCAGGAATAGTAGGAACAGCTCTTAGTTTAATTATTCGAGCAGAGCTAGGACAACCTGGTAGATTGATTGGAGATGATCAAATCTATAACGTCGTAGTTACAGCACACGCCTTTATTATAATTTTCTTTATAGTTATACCTATCATAATTGGAGGGTTTGGAAATTGATTAGTTCCCTTAATACTAGGAGCTCCCGATATGGCTTTCCCTCGAATAAATAATATAAGATTTTGATTACTCCCTCCTGCTCTTACTCTACTTCTTTCAAGAGGTATGGTAGAAAGAGGAGTGGGAACAGGATGAACAGTTTATCCACCCTTATCAGCCGGAATTGCTCATGCAGGAGCCTCTGTAGATTTAGGGATTTTTTCATTGCATATAGCAGGAGCCTCATCAATCTTAGGAGCTGTAAATTTCATTACAACAGTCATTAACATGCGATCTAATGGAATAACTATAGACCGTATACCTTTATTTGTATGAGCTGTTTTTATTACAGCAATTTTATTATTATTATCACTACCTGTCTTAGCTGGAGCTATTACAATATTATTAACAGACCGTAATCTAAATACCTCATTCTTTGACCCTGCAGGAGGGGGAGACCCTGTTTTATATCAACACTTATTTTGATTTTTCGGACACCCAGAAGTTTATATTTTAATTTTACCTGGATTTGGATTAATTTCCCACATCGTAAGTCAAGAATCTGG
>QQ1_14
TACAAATCATAAAGACATTGGCACATTATATTTTATTCTAGGAGCTTGATCAGGAATAGTAGGAACAGCTCTTAGTTTAATTATTCGAGCAGAGCTAGGACAACCTGGTAGATTGATTGGAGATGATCAAATCTATAACGTCGTAGTTACAGCACACGCCTTTATTATAATTTTCTTTATAGTTATACCTATCATAATTGGAGGGTTTGGAAATTGATTAGTTCCCTTAATACTAGGAGCTCCCGATATGGCTTTCCCTCGAATAAATAATATAAGATTTTGATTACTCCCTCCTGCTCTTACTCTACTTCTTTCAAGAGGTATGGTAGAAAGAGGAGTGGGAACAGGATGAACAGTTTATCCACCCTTATCAGCCGGAATTGCTCATGCAGGAGCCTCTGTAGATTTAGGGATTTTTTCATTGCATATAGCAGGAGCCTCATCAATCTTAGGAGCTGTAAATTTCATTACAACAGTCATTAACATGCGATCTAATGGAATAACTATAGACCGTATACCTTTATTTGTATGAGCTGTTTTTATTACAGCAATTTTATTATTATTATCACTACCTGTCTTAGCTGGAGCTATTACAATATTATTAACAGACCGTAATCTAAATACCTCATTCTTTGACCCTGCAGGAGGGGGAGACCCTGTTTTATATCAACACTTATTTTGATTTTTCGGACACCCAGAAGTTTATATTTTAATTTTACCTGGATTTGGATTAATTTCCCACATCGTAAGTCAAGAATCTGG
>6RB1C_11
TACAAATCATAAAGACATTGGCACATTATATTTTATTCTAGGAGCTTGATCAGGAATAGTAGGAACAGCTCTTAGTTTAATTATTCGAGCAGAGCTAGGACAACCTGGTAGATTGATTGGAGATGATCAAATCTATAACGTCGTAGTTACAGCACACGCCTTTATTATAATTTTCTTTATAGTTATACCTATCATAATTGGAGGGTTTGGAAATTGATTAGTTCCCTTAATACTAGGAGCTCCCGATATGGCTTTCCCTCGAATAAATAATATAAGATTTTGATTACTCCCTCCTGCTCTTACTCTACTTCTTTCAAGAGGTATGGTAGAAAGAGGAGTGGGAACAGGATGAACAGTTTATCCACCCTTATCAGCCGGAATTGCTCATGCAGGAGCCTCTGTAGATTTAGGGATTTTTTCATTGCATATAGCAGGAGCCTCATCAATCTTAGGAGCTGTAAATTTCATTACAACAGTCATTAACATGCGATCTAATGGAATAACTATAGACCGTATACCTTTATTTGTATGAGCTGTTTTTATTACAGCAATTTTATTATTATTATCACTACCTGTCTTAGCTGGAGCTATTACAATATTATTAACAGACCGTAATCTAAATACCTCATTCTTTGACCCTGCAGGAGGGGGAGACCCTGTTTTATATCAACACTTATTTTGATTTTTCGGACACCCAGAAGTTTATATTTTAATTTTACCTGGATTTGGATTAATTTCCCACATCGTAAGTCAAGAATCTGG
>6RB3_11
TACAAATCATAAAGACATTGGCACATTATATTTTATTCTAGGAGCTTGATCAGGAATAGTAGGAACAGCTCTTAGTTTAATTATTCGAGCAGAGCTAGGACAACCTGGTAGATTGATTGGAGATGATCAAATCTATAACGTCGTAGTTACAGCACACGCCTTTATTATAATTTTCTTTATAGTTATACCTATCATAATTGGAGGGTTTGGAAATTGATTAGTTCCCTTAATACTAGGAGCCCCCGATATGGCTTTCCCTCGAATAAATAATATAAGATTTTGATTACTCCCTCCTGCTCTTACTCTACTTCTTTCAAGAGGTATGGTAGAAAGAGGAGTGGGAACAGGATGAACAGTTTATCCACCCTTATCAGCCGGAATTGCTCATGCAGGAGCCTCTGTAGATTTAGGGATTTTTTCATTGCATATAGCAGGAGCCTCATCAATCTTAGGAGCTGTAAATTTCATTACAACAGTCATTAACATACGATCTAATGGAATAACTATAGACCGTATACCTTTATTTGTATGAGCTGTTTTTATTACAGCAATTTTATTATTATTATCACTACCTGTCTTAGCTGGAGCTATTACAATATTATTAACAGACCGTAATCTAAATACCTCATTCTTTGACCCTGCAGGAGGGGGAGACCCTGTTTTATATCAACACTTATTTTGATTTTTCGGGCACCCAGAAGTTTATATTTTAATTTTACCTGGATTTGGATTAATTTCCCACATCGTAAGTCAAGAATCTGG
>922Lar21
TACAAATCATAAAGACATTGGCACATTATATTTTATTCTAGGAGCTTGATCAGGAATAGTAGGAACAGCTCTTAGTTTAATTATTCGAGCAGAGCTAGGACAACCTGGTAGATTGATTGGAGATGATCAAATCTATAACGTCGTAGTTACAGCACACGCCTTTATTATAATTTTCTTTATAGTTATACCTATCATAATTGGAGGGTTTGGAAATTGATTAGTTCCCTTAATACTAGGAGCTCCCGATATGGCTTTCCCTCGAATAAATAATATAAGATTTTGATTACTCCCTCCTGCTCTTACTCTACTTCTTTCAAGAGGTATGGTAGAAAGAGGAGTGGGAACAGGATGAACAGTTTATCCACCCTTATCAGCCGGAATTGCTCATGCAGGAGCCTCTGTAGATTTAGGGATTTTTTCATTGCATATAGCAGGAGCCTCATCAATCTTAGGAGCTGTAAATTTCATTACAACAGTCATTAACATACGATCTAATGGAATAACTATAGACCGTATACCTTTATTTGTATGAGCTGTTTTTATTACAGCAATTTTATTATTATTATCACTACCTGTCCTAGCTGGAGCTATTACAATATTATTAACAGACCGTAATCTAAATACCTCATTCTTTGACCCTGCAGGAGGGGGAGACCCTGTTTTATATCAACACTTATTTTGATTTTTCGGACACCCAGAAGTTTATATTTTAATTTTACCTGGATTTGGATTAATTTCCCACATCGTAAGTCAAGAGTCTGG
>7RB3C
TACAAATCATAAAGACATTGGCACATTATATTTTATTCTAGGAGCTTGATCAGGAATAGTAGGAACAGCTCTTAGTTTAATTATTCGAGCAGAGCTAGGACAACCTGGTAGATTGATTGGAGATGATCAAATCTATAACGTCGTAGTTACAGCACACGCCTTTATTATAATTTTCTTTATAGTTATACCTATCATAATTGGAGGGTTTGGAAATTGATTAGTTCCCTTAATACTAGGAGCTCCCGATATGGCTTTCCCTCGAATAAATAATATAAGATTTTGATTACTCCCTCCTGCTCTTACTCTACTTCTTTCAAGAGGTATGGTAGAAAGAGGAGTAGGAACAGGATGAACAGTTTATCCACCCTTATCAGCCGGAATTGCTCATGCAGGAGCCTCTGTAGATTTAGGGATTTTTTCATTGCATATAGCAGGAGCCTCATCAATCTTAGGAGCTGTAAATTTCATTACAACAGTCATTAACATACGATCTAATGGAATAACTATAGACCGTATACCTTTATTTGTATGAGCTGTTTTTATTACAGCAATTTTATTATTATTATCACTACCTGTCTTAGCCGGAGCTATTACAATATTATTAACAGACCGTAATCTAAATACCTCATTCTTTGACCCTGCAGGAGGGGGAGACCCTGTTTTATATCAACACTTATTTTGATTTTTCGGACACCCAGAAGTTTATATTTTAATTTTACCTGGATTTGGATTAATTTCCCACATCGTAAGTCAAGAATCTGG
>6RB1A_11
TACAAATCATAAAGACATTGGCACATTATATTTTATTCTAGGAGCTTGATCAGGAATAGTAGGAACAGCTCTTAGTTTAATTATTCGAGCAGAGCTAGGACAACCTGGTAGATTGATTGGAGATGATCAAATCTATAACGTCGTAGTTACAGCACACGCCTTTATTATAATTTTCTTTATAGTTATACCTATCATAATTGGAGGGTTTGGAAATTGATTAGTTCCCTTAATACTAGGAGCTCCCGATATGGCTTTCCCTCGAATAAATAATATAAGATTTTGATTACTCCCTCCTGCTCTTACTCTACTTCTTTCAAGAGGTATGGTAGAAAGAGGAGTGGGAACAGGATGAACAGTTTATCCACCCTTATCAGCCGGAATTGCTCATGCAGGAGCCTCTGTAGATTTAGGGATTTTTTCATTGCATATAGCAGGAGCCTCATCAATCTTAGGAGCTGTAAATTTCATTACAACAGTCATTAACATACGATCTAATGGAATAACTATAGACCGTATACCCTTATTTGTATGAGCTGTTTTTATTACAGCAATTTTATTATTATTATCACTACCTGTATTAGCTGGAGCTATTACAATATTATTAACAGACCGTAATCTAAATACCTCATTCTTTGACCCTGCAGGAGGGGGAGACCCTGTTTTATATCAACACTTATTTTGATTTTTCGGACACCCAGAAGTTTATATTTTAATTTTACCTGGATTTGGATTAATTTCCCACATCGTAAGTCAAGAATCTGG
>6RB1B_11
TACAAATCATAAAGACATTGGCACATTATATTTTATTCTAGGAGCTTGATCAGGAATAGTAGGAACAGCTCTTAGTTTAATTATTCGAGCAGAGCTAGGACAACCTGGTAGATTGATTGGAGATGATCAAATCTATAACGTCGTAGTTACAGCACACGCCTTTATTATAATTTTCTTTATAGTTATACCCATCATAATTGGAGGATTTGGAAATTGATTAGTTCCCTTAATACTAGGAGCTCCCGATATGGCTTTCCCTCGAATAAATAATATAAGATTTTGATTACTCCCTCCCGCTCTTACTCTACTTCTTTCAAGAGGTATGGTAGAAAGAGGAGTGGGAACAGGATGAACAGTTTATCCACCCTTATCAGCCGGAATTGCTCATGCAGGAGCCTCTGTAGATTTAGGGATTTTTTCATTGCATATAGCAGGAGCCTCATCAATCTTAGGAGCTGTAAATTTCATTACAACAGTCATTAACATACGATCTAATGGAATAACTATAGACCGTATACCTTTATTTGTATGAGCTGTTTTTATTACAGCAATTTTATTATTATTATCACTACCTGTCTTAGCTGGAGCTATTACAATATTATTAACAGACCGTAATCTAAATACCTCATTCTTTGACCCTGCAGGAGGGGGAGACCCTGTTTTATATCAACACTTATTTTGATTTTTCGGACACCCAGAAGTTTATATTTTAATTTTACCTGGATTTGGATTAATTTCCCACATCGTAAGTCAAGAATCTGG
>7RB11_2
TACAAATCATAAAGACATTGGCACATTATATTTTATTCTAGGAGCTTGATCAGGAATAGTAGGAACAGCTCTTAGTTTAATTATTCGAGCAGAGCTAGGACAACCTGGTAGATTGATTGGAGATGATCAAATCTATAACGTCGTAGTTACAGCACACGCCTTTATTATAATTTTCTTTATAGTTATACCCATCATAATTGGAGGATTTGGAAATTGATTAGTTCCCTTAATACTAGGAGCTCCCGATATGGCTTTCCCTCGAATAAATAATATAAGATTTTGATTACTCCCTCCCGCTCTTACTCTACTTCTTTCAAGAGGTATGGTAGAAAGAGGAGTGGGAACAGGATGAACAGTTTATCCACCCTTATCAGCCGGAATTGCTCATGCAGGAGCCTCTGTAGATTTAGGGATTTTTTCATTGCATATAGCAGGAGCCTCATCAATCTTAGGAGCTGTAAATTTCATTACAACAGTCATTAATATACGATCTAATGGAATAACTATAGACCGTATACCTTTATTTGTATGAGCTGTTTTTATTACAGCAATTTTATTATTATTATCACTACCTGTCTTAGCTGGAGCTATTACAATATTATTAACAGACCGTAATCTAAATACCTCATTCTTTGACCCTGCAGGAGGGGGAGACCCTGTTTTATATCAACACTTATTTTGATTTTTCGGGCACCCAGAAGTTTATATTTTAATTTTACCTGGATTTGGATTAATTTCCCACATCGTAAGTCAAGAATCTGG
>LI15016
TACAAATCATAAAGACATTGGCACATTATATTTTATTCTAGGAGCTTGATCAGGAATAGTAGGAACAGCTCTTAGTTTAATTATTCGAGCAGAGCTAGGACAACCTGGTAGATTGATTGGAGATGATCAAATCTATAACGTCGTAGTTACAGCACACGCCTTTATTATAATTTTCTTTATAGTTATACCCATCATAATTGGAGGATTTGGAAATTGATTAGTTCCCTTAATACTAGGAGCTCCCGATATGGCTTTCCCTCGAATAAATAATATAAGATTTTGATTACTCCCTCCCGCTCTTACTCTACTTCTTTCAAGAGGTATGGTAGAAAGAGGAGTGGGAACAGGATGAACAGTTTATCCACCCTTATCAGCCGGAATTGCTCATGCAGGAGCCTCTGTAGATTTAGGGATTTTTTCATTGCATATAGCAGGAGCCTCATCAATCTTAGGAGCTGTAAATTTCATTACAACAGTCATTAACATACGATCTAATGGAATAACTATAGACCGTATACCTTTATTTGTATGAGCTGTTTTTATTACAGCAATTTTATTATTATTATCACTACCTGTCTTAGCTGGAGCTATTACAATATTATTAACAGACCGTAATCTAAATACCTCATTCTTTGACCCTGCAGGAGGGGGAGACCCTGTTTTATATCAACACTTATTTTGATTTTTCGGACACCCAGAAGTTTATATTTTAATTTTACCTGGATTTGGATTAATTTCCCACATCGTAAGTCAAGAATCT--
>Htrla2COI
-------------GATATTGGCACATTATATTTTATTCTAGGAGCTTGATCAGGAATAGTAGGAACAGCTCTTAGTTTAATTATTCGAGCAGAGCTAGGACAACCTGGTAGATTGATTGGAGATGATCAAATCTATAACGTCGTAGTTACAGCACACGCCTTTATTATAATTTTCTTTATAGTTATACCTATCATAATTGGAGGGTTTGGAAATTGATTAGTTCCCTTAATACTAGGAGCTCCCGATATGGCTTTCCCTCGAATAAATAATATAAGATTTTGATTACTCCCTCCTGCTCTTACTCTACTTCTTTCAAGAGGTATGGTAGAAAGAGGAGTGGGAACAGGATGAACAGTTTATCCACCCTTATCAGCCGGAATTGCTCATGCAGGAGCCTCTGTAGATTTAGGGATTTTTTCATTGCATATAGCAGGAGCCTCATCAATTTTAGGAGCTGTAAATTTCATTACAACAGTCATTAACATACGATCTAATGGAATAACTATAGACCGTATACCTTTATTTGTATGAGCTGTTTTTATTACAGCAATTTTATTATTATTATCACTACCTGTCTTAGCTGGAGCTATTACAATATTATTAACAGACCGTAATCTAAATACCTCATTCTTTGACCCTGCAGGAGGGGGAGACCCTGTTTTATATCAACACTTATTTTGATTTTT---------------------------------------------------------------------------
>5GR
-------CATAAAGATATTGGCACATTATATTTTATTCTAGGAGCTTGATCAGGAATAGTAGGAACAGCTCTTAGTTTAATTATTCGAGCAGAGCTAGGACAACCTGGTAGATTGATTGGAGATGATCAAATCTATAACGTCGTAGTTACAGCACACGCCTTTATTATAATTTTCTTTATAGTTATACCTATCATAATTGGAGGGTTTGGAAATTGATTAGTTCCCTTAATACTAGGAGCTCCCGATATGGCTTTCCCTCGAATAAATAATATAAGATTTTGATTACTCCCTCCTGCTCTTACTCTACTTCTTTCAAGAGGTATGGTAGAAAGAGGAGTGGGAACAGGATGAACAGTTTATCCACCCTTATCAGCCGGAATTGCTCATGCAGGAGCCTCTGTAGATTTAGGGATTTTTTCATTGCATATAGCAGGAGCCTCATCAATCTTAGGAGCTGTAAATTTCATTACAACAGTCATTAATATACGATCTAATGGAATAACTATAGACCGTATACCTTTATTTGTATGAGCTGTTTTTATTACAGCAATTTTATTATTATTATCACTACCTGTCTTAGCTGGAGCTATTACAATATTATTAACAGACCGTAATCTAAATACCTCATTCTTTGACCCTGCAGGAGGGGGAGACCCTGTTTTATATCAACACTTATTTTGATTTTTTGGTCAC--------------------------------------------------------------------
>3GR
-------CATAAAGATATTGGCACATTATATTTTATTCTAGGAGCTTGATCAGGAATAGTAGGAACAGCTCTTAGTTTAATTATTCGAGCAGAGCTAGGACAACCTGGTAGATTGATTGGAGATGATCAAATCTATAACGTCGTAGTTACAGCACACGCCTTTATTATAATTTTCTTTATAGTTATACCTATCATAATTGGAGGGTTTGGAAATTGATTAGTTCCCTTAATACTAGGAGCTCCCGATATGGCTTTCCCTCGAATAAATAATATAAGATTTTGATTACTCCCTCCTGCTCTTACTCTACTTCTTTCAAGAGGTATGGTAGAAAGAGGAGTGGGAACAGGATGAACAGTTTATCCACCCTTATCAGCCGGAATTGCTCATGCAGGAGCCTCTGTAGATTTAGGGATTTTTTCATTGCATATAGCAGGAGCCTCATCAATCTTAGGAGCTGTAAATTTCATTACAACAGTCATTAACATACGATCTAATGGAATAACTATAGACCGTATACCTTTATTTGTATGAGCTGTTTTTATTACAGCAATTTTATTATTATTATCACTACCTGTATTAGCTGGAGCTATTACAATATTATTAACAGACCGTAATCTAAATACCTCATTCTTTGACCCTGCAGGAGGGGGAGACCCTGTTTTATACCAACACTTATTTTGATTTTTTGGTCACCC------------------------------------------------------------------
>ht2
----------------------------------------------TGATCAGGAATAGTAGGAACAGCTCTTAGTTTAATTATTCGAGCAGAGCTAGGACAGCCTGGTAGATTGATTGGAGATGATCAAATCTATAACGTCGTAGTTACAGCACACGCCTTTATTATAATCTTCTTTATAGTTATACCTATCATAATTGGAGGGTTTGGAAATTGATTAGTTCCCTTAATACTAGGAGCTCCCGATATGGCTTTCCCTCGAATAAATAATATAAGATTTTGATTACTCCCTCCTGCTCTTACTCTACTTCTTTCAAGAGGTATGGTAGAAAGAGGAGTGGGAACAGGATGAACAGTTTATCCACCCTTATCAGCCGGAATTGCTCATGCAGGAGCCTCTGTAGATTTAGGGATTTTTTCATTGCATATAGCAGGAGCCTCATCAATCTTAGGAGCTGTAAATTTCATTACAACAGTCATTAACATACGATCTAATGGAATAACTATAGACCGTATACCTTTATTTGTATGAGCTGTTTTTATTACAGCAATTTTATTATTATTATCACTACCTGTCTTAGCTGGAGCTATTACAATATTATTAACAGACCGTAATCTAAATACCTCATTCTTTGACCCTGCAGGAGGGGGAGACCCTGTTTTATATCAACACTTATTTTGA--------------------------------------------------------------------------------
>hg2
----------------------------------------------TGATCAGGAATAGTAGGAACAGCTCTTAGTTTAATTATTCGAGCAGAACTAGGACAACCCGGTAGATTAATTGGAGATGATCAAATCTATAATGTTGTAGTTACAGCACATGCTTTCATTATAATTTTTTTTATAGTTATACCAATTATAATTGGAGGATTTGGAAATTGATTGGTACCTTTAATATTAGGAGCACCTGATATGGCTTTTCCTCGAATAAACAACATAAGATTTTGACTACTTCCTCCCGCACTTACTTTACTTCTTTCGAGAGGTATAGTAGAAAGGGGAGTAGGAACAGGATGAACAGTTTATCCTCCTTTAGCCGCCGGAATTGCCCACGCGGGGGCCTCTGTAGATTTAGGAATTTTTTCATTGCACATAGCAGGAGCTTCATCAATTCTAGGAGCAGTAAACTTTATTACAACAGTTATCAATATACGATCTAACGGAATAACAATAGACCGTATGCCTCTATTTGTATGAGCTGTTTTTATTACAGCAATCTTACTCTTACTATCATTACCTGTTTTGGCTGGAGCTATTACAATATTATTAACGGATCGTAATCTAAATACTTCGTTTTTTGATCCTGCTGGAGGGGGAGACCCTGTTCTGTATCAACATCTATTTTGA--------------------------------------------------------------------------------
>6RB2A
TACAAATCATAAAGACATTGGCACATTATATTTTATTCTAGGAGCTTGATCAGGAATAGTAGGAACAGCTCTTAGTTTAATTATTCGAGCAGAACTAGGACAACCCGGTAGATTAATTGGAGATGATCAAATCTATAACGTTGTAGTTACAGCACATGCTTTCATTATAATTTTTTTTATAGTTATACCAATTATAATTGGAGGATTTGGAAATTGATTGGTACCTTTAATATTAGGAGCACCTGATATGGCTTTTCCTCGAATAAACAACATAAGATTTTGACTACTTCCTCCCGCACTTACTTTACTTCTTTCGAGAGGTATAGTAGAAAGGGGAGTAGGAACAGGATGAACAGTTTATCCTCCTTTAGCCGCCGGAATTGCCCACGCGGGGGCCTCTGTAGATTTAGGAATTTTTTCATTGCACATAGCAGGAGCTTCATCAATTCTAGGAGCAGTAAACTTTATTACAACAGTTATCAATATACGATCTAACGGAATAACAATAGACCGTATGCCTCTATTTGTATGAGCTGTTTTTATTACAGCAATCTTACTCTTACTATCATTACCTGTTTTGGCTGGAGCTATTACAATATTATTAACGGATCGTAATCTAAATACTTCGTTTTTTGATCCTGCTGGAGGGGGAGACCCTGTTCTGTATCAACATCTATTTTGATTTTTTGGTCACCCAGAAGTCTACATCTTAATTTTACCTGGATTTGGATTAATCTCCCATATTGTAAGTCAAGAATCTGG
>5RB12_11
TACAAATCATAAAGACATTGGCACATTATATTTTATTCTAGGAGCTTGATCAGGAATAGTAGGAACAGCTCTTAGTTTAATTATTCGAGCAGAACTAGGACAACCCGGTAGATTAATTGGAGATGATCAAATTTATAACGTTGTAGTTACAGCACATGCTTTCATTATAATTTTTTTTATAGTTATACCAATTATAATTGGAGGATTTGGAAATTGATTGGTACCTTTAATATTAGGAGCACCTGATATGGCTTTCCCTCGAATAAACAACATAAGATTTTGACTACTTCCCCCCGCACTTACTTTACTTCTTTCGAGAGGTATAGTAGAAAGGGGAGTAGGAACAGGATGAACAGTTTATCCTCCTTTAGCCGCCGGAATTGCCCACGCGGGAGCCTCTGTAGATTTAGGAATTTTTTCATTGCACATAGCAGGAGCTTCATCAATTCTAGGAGCAGTAAACTTTATTACAACAGTTATCAATATACGATCTAACGGAATAACAATAGACCGTATGCCTCTATTTGTATGAGCTGTTTTTATTACAGCAATCTTACTCTTACTATCATTACCTGTTTTGGCCGGAGCTATTACAATATTATTAACGGATCGTAATCTAAATACTTCGTTTTTTGATCCTGCTGGAGGGGGAGACCCTGTTCTGTATCAACATCTATTTTGATTTTTTGGTCACCCAGAAGTCTACATTTTAATTTTACCTGGATTTGGATTAATCTCCCATATTGTAAGTCAAGAATCTGG
>1CH2A_11
TACAAATCATAAAGACATTGGCACATTATATTTTATTCTAGGAGCTTGATCAGGAATAGTAGGAACAGCTCTTAGTTTAATTATTCGAGCAGAACTAGGACAACCCGGTAGATTAATTGGAGATGATCAAATCTATAACGTTGTAGTTACAGCACATGCTTTTATTATAATTTTTTTTATAGTTATACCAATTATAATTGGAGGATTTGGAAATTGATTGGTACCTTTAATATTAGGAGCACCTGATATGGCTTTCCCTCGAATAAACAACATAAGATTTTGACTACTTCCCCCCGCACTTACTTTACTTCTTTCGAGAGGTATAGTAGAAAGGGGAGTAGGAACAGGATGAACAGTTTATCCTCCTTTAGCCGCCGGAATTGCCCACGCGGGAGCCTCTGTAGATTTAGGAATTTTTTCATTGCACATAGCAGGAGCTTCATCAATTCTAGGAGCAGTAAATTTTATTACAACAGTTATCAATATACGATCTAACGGAATAACAATAGACCGTATGCCTCTATTTGTATGAGCTGTTTTTATTACAGCAATCTTACTCTTACTATCATTACCTGTTTTGGCTGGAGCTATTACAATATTATTAACGGATCGTAATCTAAATACTTCGTTTTTTGATCCTGCTGGAGGGGGAGACCCTGTTCTGTATCAACATCTATTTTGATTTTTTGGTCACCCAGAAGTCTACATTTTAATTTTACCTGGATTTGGATTAATCTCCCATATTGTAAGTCAAGAATCTGG
>5RB3A_11
TACAAATCATAAAGACATTGGCACATTATATTTTATTCTAGGAGCTTGATCAGGAATAGTAGGAACAGCTCTTAGTTTAATTATTCGGGCAGAACTAGGACAACCCGGTAGATTAATTGGAGATGATCAAATCTATAACGTTGTAGTTACAGCACATGCTTTTATTATAATTTTTTTTATAGTTATACCAATTATAATTGGAGGATTTGGAAATTGATTGGTACCTTTAATATTAGGAGCACCTGATATGGCTTTCCCTCGAATAAACAACATAAGATTTTGACTACTTCCCCCCGCACTTACTTTACTTCTTTCGAGAGGTATAGTAGAAAGAGGAGTAGGAACAGGATGAACAGTTTATCCTCCTTTAGCCGCCGGAATTGCCCACGCGGGGGCCTCTGTAGATTTAGGAATTTTTTCATTGCACATAGCAGGAGCTTCATCAATTCTAGGAGCAGTAAACTTTATTACAACAGTTATCAATATACGATCTAACGGAATAACAATAGACCGTATGCCTCTATTTGTATGAGCTGTTTTTATTACAGCAATCTTACTCTTACTATCATTACCTGTTTTGGCTGGAGCTATTACAATATTATTAACGGATCGTAATCTAAATACTTCGTTTTTTGATCCTGCTGGAGGGGGAGACCCTGTTCTGTATCAACATCTATTTTGATTTTTTGGTCACCCAGAAGTCTACATTTTAATTTTACCTGGATTTGGATTAATCTCCCATATTGTAAGTCAAGAATCTGG
>5RB3B_11
TACAAATCATAAAGACATTGGCACATTATATTTTATTCTAGGAGCTTGATCAGGAATAGTAGGAACAGCTCTTAGTTTAATTATTCGAGCAGAACTAGGACAACCCGGTAGATTAATTGGAGATGATCAAATCTATAACGTTGTAGTTACAGCACATGCTTTCATTATAATTTTTTTTATAGTTATACCAATTATAATTGGAGGATTTGGAAATTGATTGGTACCTTTAATATTAGGAGCACCTGATATGGCTTTCCCTCGAATAAACAACATAAGATTTTGACTACTTCCCCCCGCACTTACTTTACTTCTTTCGAGAGGTATAGTAGAAAGGGGAGTAGGAACAGGATGAACAGTTTATCCTCCTTTAGCCGCCGGAATTGCCCACGCGGGAGCCTCTGTAGATTTAGGAATTTTTTCATTGCACATAGCAGGAGCTTCATCAATTCTAGGAGCAGTAAACTTTATTACAACAGTTATCAATATACGATCTAACGGAATAACAATAGACCGTATGCCTCTATTTGTATGAGCTGTTTTTATTACAGCAATCTTACTCTTACTATCATTACCTGTTTTGGCTGGAGCTATCACAATGTTATTAACGGATCGTAATCTAAATACTTCGTTTTTTGATCCTGCTGGAGGGGGAGACCCTGTTCTGTATCAACATCTATTTTGATTTTTTGGTCACCCAGAAGTCTACATTTTAATTTTACCCGGATTTGGATTAATCTCCCATATTGTAAGTCAAGAATCTGG
>5RB13_11
TACAAATCATAAAGACATTGGCACATTATATTTNATTCTAGGAGCTTGATCAGGAATAGTAGGAACAGCTCTTAGTTTAATTATTCGAGCAGAACTAGGGCAACCCGGTAGATTAATTGGAGATGATCAAATCTATAACGTTGTAGTTACAGCACATGCCTTCATTATAATTTTCTTTATAGTTATACCAATTATAATTGGAGGATTTGGAAATTGATTGGTACCCTTAATATTAGGAGCACCTGATATGGCTTTCCCTCGAATAAATAACATAAGATTTTGATTACTTCCCCCCGCACTTACTTTACTTCTTTCGAGAGGTATAGTAGAAAGAGGAGTGGGAACAGGATGAACAGTTTATCCTCCTTTAGCAGCCGGAATTGCCCATGCGGGAGCGTCTGTAGACTTAGGAATTTTTTCATTACACATAGCAGGAGCTTCATCAATTCTAGGAGCAGTAAACTTTATTACAACAGTTATCAACATACGATCTAACGGAATAACAATAGACCGTATGCCTTTATTTGTATGAGCTGTTTTTATTACAGCAATCTTACTTTTACTATCATTACCTGTTTTGGCCGGGGCTATTACAATATTATTAACAGATCGTAATCTAAATACTTCATTCTTTGACCCTGCTGGAGGAGGAGACCCTGTTTTATATCAACATTTATTTTGATTTTTTGGTCACCCAGAAGTCTACATTTTAATTTTACCTGGATTTGGATTAATTTCCCATATTGTAAGTCAAGAATCCGG
>hg1
------------------------ATTATATTTTATCCTAGGGGCTTGATCAGGAATAGTAGGGACAGCTCTTAGTTTAATTATTCGAGCAGAATTAGGACAACCCGGTAGATTAATTGGAGACGATCAAATCTACAACGTTGTAGTCACAGCCCATGCCTTCATTATAATTTTTTTTATAGTTATACCAATTATAATTGGAGGATTTGGAAACTGGCTAGTGCCTTTAATGCTAGGGGCACCTGATATGGCTTTCCCCCGAATAAATAACATAAGATTTTGATTACTTCCCCCCGCACTTACTTTATTACTTTCAAGAGGTATAGTAGAAAGAGGAGTAGGAACAGGATGAACAGTTTATCCTCCTTTAGCCGCCGGAATTGCCCACGCAGGAGCGTCTGTAGATTTAGGAATTTTTTCATTGCACATAGCAGGAGCTTCATCAATCCTAGGAGCAGTAAACTTTATTACAACAGTTATTAATATACGATCTAACGGAATAACAATAGACCGTATGCCTTTATTTGTATGAGCTGTTTTTATTACAGCAATCTTACTATTACTATCATTACCTGTTTTGGCCGGAGCCATTACAATATTATTAACAGATCGTAATCTAAATACTTCATTCTTTGACCCTGCTGGAGGAGGAGATCCTGTTTTATATCAACA------------------------------------------------------------------------------------------
>LI15023
TACAAATCATAAAGACATTGGAACATTATATTTTATTTTAGGGGCCTGATCAGGAATAGTAGGAACTGCACTTAGTTTAATTATTCGAGCTGAACTAGGACAACCAGGTAGATTGATTGGAGATGACCAAATCTACAATGTTGTAGTTACAGCACACGCCTTTATTATAATTTTTTTCATGGTAATACCAATTATAATTGGAGGATTCGGAAATTGACTAGTTCCTTTAATATTAGGAGCACCCGATATAGCTTTCCCTCGAATAAATAATATAAGATTTTGACTTCTCCCTCCTGCGCTTACTTTACTCCTTTCAAGAGGTATAGTTGAAAGAGGAGTAGGAACAGGATGAACAGTTTATCCCCCTTTAGCAGCAGGAATCGCTCACGCAGGAGCATCCGTAGATTTAGGTATTTTTTCATTACATATAGCAGGAGCTTCTTCTATCTTAGGAGCAGTAAACTTTATTACAACAGTAATTAATATACGATCTAATGGAATAACTATAGATCGTATACCCTTATTTGTATGAGCAGTTTTTATTACAGCCATTTTATTATTATTATCACTCCCAGTTTTAGCAGGAGCTATTACAATACTATTAACGGATCGTAACTTAAATACTTCATTTTTTGACCCCGCAGGAGGAGGGGACCCTGTTTTATATCAACATTTATTTTGATTTTTTGGCCATCCAGAAGTTTACATTTTAATTCTACCCGGATTTGGTTTAATTTCCCATATTGTAAGACAAGAATCTGG
>LI15017
------------------------ATTATATTTTATTTTAGGGGCCTGATCAGGAATAGTAGGAACTGCACTTAGTTTAATTATTCGAGCTGAACTAGGACAACCAGGTAGATTGATTGGAGATGACCAAATCTACAATGTCGTAGTTACAGCACACGCCTTTATTATAATTTTTTTCATGGTAATACCAATTATAATTGGAGGATTCGGAAATTGACTAGTTCCTTTAATACTAGGAGCACCCGATATAGCTTTCCCTCGAATAAATAATATAAGATTTTGACTTCTCCCTCCTGCACTTACTTTACTCCTTTCAAGAGGTATAGTTGAAAGAGGAGTAGGAACAGGATGAACAGTTTATCCCCCTTTAGCAGCAGGTATCGCTCACGCAGGAGCATCCGTAGATTTAGGTATTTTTTCATTACATATAGCAGGAGCTTCTTCTATCTTAGGAGCAGTAAACTTTATTACAACAGTAATTAATATACGATCTAATGGAATAACTATAGATCGTATACCCCTATTTGTATGAGCAGTTTTTATTACAGCCATTTTATTATTATTATCACTTCCAGTTTTAGCAGGAGCTATTACAATACTATTAACGGATCGTAACTTAAATACTTCATTTTTTGACCCCGCAGGAGGAGGGGACCCTGTTTTATATCAACATTTATTTTGATTTTTTGGCCATCCAGAAGTTTACATTTTAATTCTACCCGGATTTGGTTTAATTTCCCATATTGTAAGACAAGAATCTGG
>ch1
----------------------------------------------TGGTCAGGAATAGTAGGAACTGCACTTAGTTTAATTATTCGAGCTGAACTAGGACAACCAGGTAGATTGATTGGAGATGACCAAATCTACAATGTCGTAGTTACAGCACACGCCTTTATTATAATTTTTTTCATGGTAATACCAATTATAATTGGAGGATTCGGAAATTGACTAGTTCCTTTAATACTAGGAGCACCCGATATAGCTTTCCCTCGAATAAATAATATAAGATTTTGACTTCTCCCTCCTGCACTTACTTTACTCCTTTCAAGAGGTATAGTTGAAAGAGGAGTAGGAACAGGATGAACAGTTTATCCCCCTTTAGCAGCAGGAATCGCTCACGCAGGAGCATCCGTAGATTTAGGTATTTTTTCATTACATATAGCAGGAGCTTCTTCTATCTTAGGAGCAGTAAACTTTATTACAACAGTAATTAATATACGATCTAATGGAATAACTATAGATCGTATACCCCTATTTGTATGAGCAGTTTTTATTACAGCCATTTTATTATTATTATCACTTCCAGTTTTAGCAGGAGCTATTACAATACTATTAACGGATCGTAACTTAAATACTTCATTTTTTGACCCCGCAGGAGGAGGGGACCCTGTTTTATATCAACATTTATTTTGA--------------------------------------------------------------------------------
>cs1
--------------------------TATATTTTATTTTAGGGGCCTGATCAGGAATAGTAGGAACTGCACTTAGTTTAATTATTCGAGCTGAACTAGGACAACCAGGTAGATTGATTGGAGATGACCAAATCTACAATGTTGTAGTCACAGCACACGCCTTTATTATAATTTTTTTCATGGTAATACCAATTATAATTGGAGGATTCGGAAATTGACTAGTTCCCTTAATACTAGGAGCACCCGATATAGCTTTCCCTCGAATAAATAATATAAGATTTTGACTTCTCCCTCCTGCACTTACTTTACTCCTTTCAAGAGGTATAGTTGAAAGAGGAGTAGGAACAGGATGAACAGTTTATCCCCCTTTAGCAGCAGGAATCGCTCACGCAGGAGCATCCGTAGATTTAGGTATTTTTTCATTACATATAGCAGGAGCTTCTTCTATCTTAGGAGCAGTAAACTTTATTACAACAGTAATTAATATACGATCTAATGGAATAACTATAGATCGTATACCCCTATTTGTATGAGCAGTTTTCATTACAGCCATTTTATTATTATTATCACTTCCAGTTTTAGCAGGAGCTATTACAATACTATTAACGGATCGTAACTTAAATACTTCATTTTTTGACCCCGCGGGAGGAGGAGACCCTGTTTTATATCAA--------------------------------------------------------------------------------------------
>PL5_Assembly__LYS_CO1F/R___2
TACAATTCATAAAGACATTGGAACACTATATTTTATTTTAGGAGCTTGATCAGGAATAGTGGGAACAGCTCTTAGATTAATTATTCGTGCAGAACTAGGACAACCAGGTAGATTAATTGGAGACGATCAAATTTATAACGTCGTAGTAACAGCACACGCTTTTATTATAATTTTCTTTATGGTCATGCCTATTATAATTGGAGGGTTTGGAAATTGATTAGTTCCTTTAATACTAGGGGCCCCCGATATGGCTTTTCCCCGAATAAACAACATGAGATTCTGACTTCTTCCACCTGCACTTACTCTGCTTCTCTCAAGAGGTATAGTAGAAAGAGGAGTAGGAACAGGATGAACAGTTTACCCTCCTTTATCAGCTGGAATTGCTCACGCAGGTGCATCTGTAGACCTGGGTATTTTCTCATTACATATAGCAGGAGCTTCCTCTATTCTAGGAGCAGTAAATTTCATTACTACAGTTATTAACATGCGGTCTAATGGAATGACTATGGACCGTATACCTTTATTTGTATGAGCTGTTTTTATTACAGCAATCTTGTTATTATTATCACTTCCCGTTTTAGCTGGAGCTATTACAATACTATTAACAGATCGTAATTTAAACACTTCTTTCTTCGACCCTGCAGGGGGTGGAGACCCAGTTTTATACCAACATTTATTCTGATTCTTTGGTCACCCAGAGGTTTACATTTTAATTTTACCAGGATTCGGCTTAATTTCCCATATTGTAAGACAAGAATCTGG
>5RB15_11
TACAAATCATAAAGACATTGGAACACTATATTTTATTTTAGGAGCTTGATCAGGAATAGTGGGAACAGCTCTTAGATTAATTATTCGTGCAGAACTAGGACAACCAGGTAGATTAATTGGAGACGATCAAATTTATAACGTCGTAGTAACAGCACACGCTTTTATTATAATTTTCTTTATGGTCATGCCTATTATAATTGGAGGGTTTGGAAATTGATTAGTTCCTTTAATACTAGGGGCCCCCGATATGGCTTTTCCCCGAATAAACAACATGAGATTCTGACTTCTTCCACCTGCACTTACTCTGCTTCTCTCAAGAGGTATAGTAGAAAGAGGAGTAGGAACAGGATGAACAGTTTACCCTCCTTTATCAGCTGGAATTGCTCACGCAGGTGCATCTGTAGACCTGGGTATTTTCTCATTACATATAGCAGGAGCTTCCTCTATTCTAGGAGCAGTAAATTTCATTACTACAGTTATTAACATGCGGTCTAATGGAATGACTATGGACCGTATACCTTTATTTGTATGAGCTGTTTTTATTACAGCAATCTTGTTATTATTATCACTTCCCGTTTTAGCTGGAGCTATTACAATATTATTAACAGATCGTAATTTAAACACTTCTTTCTTCGACCCTGCAGGGGGTGGAGACCCAGTTTTATACCAACATTTATTCTGATTCTTTGGTCACCCAGAGGTTTACATTTTAATTTTACCAGGATTCGGCTTAATTTCCCATATTGTAAGACAAGAATCTGG
>7RB11_13
------TCATAAAGACATTGGAACACTATATTTTATTTTAGGAGCTTGATCAGGAATAGTGGGAACAGCTCTTAGATTAATTATTCGTGCAGAACTAGGACAACCAGGTAGATTAATTGGAGACGATCAAATTTATAACGTCGTAGTAACAGCACACGCTTTTATTATAATTTTCTTTATGGTCATGCCCATTATAATTGGAGGGTTTGGAAATTGATTAGTTCCTTTAATACTAGGGGCCCCCGATATGGCTTTTCCCCGAATAAACAACATGAGATTCTGACTTCTTCCACCTGCACTTACTCTGCTTCTCTCAAGAGGTATAGTAGAAAGAGGGGTAGGAACAGGATGAACAGTTTACCCTCCTTTATCAGCTGGAATTGCTCACGCAGGTGCATCTGTAGACCTGGGTATTTTCTCATTACATATAGCAGGAGCTTCCTCTATTCTAGGAGCAGTAAATTTCATTACTACAGTTATTAATATGCGGTCTAATGGAATGACTATGGACCGTATACCTTTATTTGTATGAGCTGTTTTTATTACAGCAATCTTGTTATTATTATCACTTCCCGTTTTAGCTGGAGCTATTACAATACTATTAACAGATCGTAATTTAAACACTTCTTTCTTCGACCCTGCAGGGGGTGGAGACCCAGTTTTATACCAACATTTATTCTGATTCTTTGGTCACCCAGAGGTTTACATTTTAATTTTACCAGGATTCGGCTTAATTTCCCATATTGTAAGACAAGAATCTGG
>GO4
---------------------------ATATTTTATTTTAGGAGCTTGATCAGGAATAGTGGGAACAGCTCTTAGATTAATTATTCGTGCAGAACTAGGACAACCAGGTAGATTAATTGGAGACGATCAAATTTATAACGTCGTAGTAACAGCACACGCTTTTATTATAATTTTCTTTATGGTCATGCCTATTATAATTGGAGGGTTTGGAAATTGATTAGTTCCTTTAATACTAGGGGCCCCCGATATGGCTTTTCCCCGAATAAACAACATGAGATTCTGACTTCTTCCACCTGCACTTACTCTGCTTCTCTCAAGAGGTATAGTAGAAAGAGGAGTAGGAACAGGATGAACAGTTTACCCTCCTTTATCAGCTGGTATTGCTCACGCAGGTGCATCTGTAGACCTGGGTATTTTCTCATTACATATAGCAGGAGCTTCTTCTATTCTAGGAGCAGTAAATTTCATTACTACAGTTATTAACATGCGGTCTAATGGAATAACTATGGACCGTATACCTTTATTTGTATGAGCTGTTTTTATTACAGCAATCTTGTTATTATTATCACTTCCCGTTTTAGCTGGAGCTATTACAATACTATTAACAGATCGTAATTTAAACACTTCTTTCTTCGACCCTGCAGGGGGTGGAGACCCAGTTTTATACCAACATTTATTCTGATTCTTTGGTCACCCAGAAGTTTACATTTTAATTTTACCAGGATTCGGCTTAATTTCCCATATTGTAAGACAAGAATCTGG
>5RB14_11
TACAAATCATAAAGACATTGGAACACTATATTTTATTTTAGGAGCTTGATCAGGAATAGTAGGAACAGCTCTTAGATTAGTTATTCGTGCAGAAGTAGGACATCCTCGTAGATTAATTGGAGACGATCAAATTTATAACGTCGTAGTAACAGCACACGCTTTTATTATAATTTTCTTTATGGTCATGCCTATTATAATTGGAGGATTTGGAAATTGATTAGTTCCTTTAATACTAGGGGCCCCCGATATGGCTTTTCCCCGAATAAACAACATGAGATTCTGACTTCTTCCACCTGCACTTACTCTGCTTCTCTCAAGAGGTATAGTAGAAAGAGGAGTAGGAACAGGATGAACAGTTTACCCTCCTTTATCAGCTGGAATTGCTCACGCAGGTGCATCTGTAGACCTGGGTATTTTCTCATTACATATAGCAGGAGCTTCCTCTATTCTAGGAGCAGTAAATTTCATTACTACAGTTATTAACATGCGGTCTAATGGAATGACTATGGACCGTATACCTTTATTTGTATGAGCTGTTTTTATTACAGCAATCTTGTTATTATTATCACTTCCCGTTTTAGCTGGAGCTATTACAATACTATTAACAGATCGTAATTTAAACACTTCTTTCTTCGACCCTGCAGGGGGTGGAGACCCAGTTTTATACCAACATTTATTCTGATTCTTTGGTCACCCAGAGGTTTACATTTTAATTTTACCAGGATTCGGCTTAATTTCCCATATTGTAAGACAAGAATCTGG
>ct1
----------------------------------------------TGATCAGGAATAGTGGGAACAGCTCTTAGATTAATTATTCGTGCAGAACTAGGACAACCAGGTAGATTAATTGGAGACGATCAAATTTATAACGTCGTAGTAACAGCACACGCTTTTATTATAATTTTCTTTATGGTCATGCCTATTATAATTGGAGGGTTTGGAAATTGATTAGTTCCTTTAATACTAGGAGCCCCCGATATGGCTTTTCCCCGAATAAACAACATGAGATTCTGACTTCTTCCGCCTGCACTTACTCTGCTTCTCTCAAGAGGTATAGTAGAAAGAGGAGTAGGAACAGGATGAACAGTTTATCCTCCTTTATCAGCTGGAATTGCTCACGCAGGTGCATCTGTAGACCTGGGTATTTTCTCATTACATATAGCAGGAGCTTCCTCTATTTTAGGAGCAGTAAATTTCATTACTACAGTTATTAACATGCGGTCTAATGGAATGACTATGGACCGTATACCTTTATTTGTATGAGCTGTTTTTATTACAGCAATCTTGTTATTATTATCACTTCCCGTTTTAGCTGGAGCTATTACAATACTATTAACAGATCGTAATTTAAACACTTCTTTCTTCGACCCTGCAGGGGGTGGAGACCCAGTTTTATACC----------------------------------------------------------------------------------------------
>4GR
-------CATAAAGATATTGGAACACTATATTTTATTTTAGGAGCTTGATCAGGAATAGTGGGAACAGCTCTTAGATTAATTATTCGTGCAGAACTAGGACAACCAGGTAGATTAATTGGAGACGATCAAATTTATAACGTCGTAGTAACAGCACACGCTTTTATTATAATTTTCTTTATGGTCATGCCTATTATAATTGGAGGGTTTGGAAATTGATTAGTTCCTTTAATACTAGGAGCCCCCGATATGGCTTTTCCCCGAATAAACAACATGAGATTCTGACTTCTTCCACCTGCACTTACTCTGCTTCTCTCAAGAGGTATAGTAGAAAGAGGAGTAGGAACAGGATGAACAGTTTATCCTCCTTTATCAGCTGGAATTGCTCACGCAGGTGCATCTGTAGACCTGGGTATTTTCTCATTACATATAGCAGGAGCTTCCTCTATTCTAGGAGCAGTAAATTTCATTACTACAGTTATTAACATGCGGTCTAATGGAATGACTATGGACCGTATGCCTTTATTTGTATGAGCTGTTTTTATTACAGCAATCTTGTTATTATTATCACTTCCCGTTTTAGCTGGAGCTATTACAATACTATTAACAGATCGTAATTTAAACACTTCTTTCTTCGACCCTGCAGGGGGTGGAGACCCAGTTTTATACCAACATTTATTCTGATTTTTTGGTC----------------------------------------------------------------------
>oc2___2CH2_11
TACAAACCATAAAGATATTGGAACTTTATATTTTATCTTAGGGGCTTGATCAGGAATAGTAGGAACAGCCTTAAGATTAATTATTCGAGCTGAATTAGGACAGCCTGGTAGGTTAATTGGAGACGACCAAATCTACAATGTTGTCGTTACTGCTCACGCATTTATTATAATTTTTTTTATGGTTATGCCTATCATAATTGGGGGATTTGGAAATTGATTAGTTCCTTTAATATTAGGAGCCCCTGATATGGCTTTCCCTCGAATAAATAATATAAGTTTTTGATTATTACCCCCAGCACTGACTTTACTTCTTTCTAGAGGAATAGTTGAAAGAGGGGTGGGTACAGGATGAACCGTTTACCCACCTTTATCAGCTGGAATTGCTCATGCAGGAGCTTCAGTAGATTTAGGTATTTTTTCATTACATATAGCAGGGGCTTCATCAATTTTAGGAGCAGTGAATTTTATTACAACTGTAATCAATATACGATCTAACGGAATAACAATAGACCGTATGCCTTTATTTGTGTGAGCCGTGTTTATTACCGCAATTCTACTTTTATTATCACTTCCTGTCTTAGCGGGGGCTATTACTATACTATTAACTGACCGTAACCTTAATACTTCATTTTTCGACCCTGCTGGAGGGGGAGATCCTGTTTTATATCAACATTTATTCTGATTCTTCGGTCACCCAGAAGTATACATTTTAATTCTTCCCGGATTTGGATTAATTTCACATATTGTTAGTCAAGAATCTGG
>2CH3_11
TACAAACCATAAAGATATTGGAACTTTATATTTTATCTTAGGGGCTTGATCAGGAATAGTAGGAACAGCCTTAAGATTAATTATTCGAGCTGAATTAGGACAGCCTGGTAGGTTAATTGGAGACGACCAAATCTACAATGTTGTCGTTACTGCTCACGCATTTATTATAATTTTTTTTATGGTTATGCCTATCATAATTGGGGGATTTGGAAATTGATTAGTTCCTTTAATATTAGGAGCCCCTGATATGGCTTTCCCTCGAATAAATAATATAAGTTTTTGATTATTACCCCCAGCACTGACTTTACTTCTTTCTAGAGGAATAGTTGAAAGAGGGGTGGGTACAGGATGAACCGTTTACCCACCTTTATCAGCTGGAATTGCTCATGCAGGAGCTTCAGTAGATTTAGGTATTTTTTCATTACATATAGCAGGGGCTTCATCAATCTTAGGAGCAGTGAATTTTATTACAACTGTAATCAATATACGATCTAACGGAATAACAATAGACCGTATACCTTTATTTGTGTGAGCCGTGTTTATTACCGCAATTCTACTTTTATTATCACTTCCTGTCTTAGCGGGGGCTATTACTATACTATTAACTGACCGTAACCTTAATACTTCATTTTTCGACCCTGCTGGAGGGGGAGATCCTGTTTTATATCAACATTTATTCTGATTCTTCGGTCACCCAGAAGTATACATTTTAATTCTTCCCGGATTTGGATTAATTTCACATATTGTTAGTCAAGAATCTGG
>LI15025
TACAAACCATAAAGATATTGGAACTTTATATTTTATCTTAGGGGCTTGATCTGGAAAAGTAGGAACAGCCTTAAGGTTAATTATTCGAGCTGAATTAGGACAGCCTGGTAGATTAATTGGGGACGACCAAATCTATAATGTTGTCGTTACTGCTCACGCATTTATTATAATTTTTTTTATGGTTATGCCTATTATAATTGGGGGATTTGGAAATTGATTAGTTCCTTTAATATTAGGAGCCCCTGACATGGCTTTCCCTCGAATAAATAATATAAGTTTTTGATTATTACCCCCAGCACTGACTTTACTTCTTTCTAGAGGAATAGTTGAAAGAGGAGTAGGTACAGGATGAACCGTTTACCCACCTTTATCAGCTGGAATTGCTCATGCAGGAGCTTCAGTAGATTTAGGTATTTTTTCATTACATATAGCAGGAGCTTCATCAATCTTAGGAGCAGTGAATTTTATTACGACTGTAATCAATATACGATCTAACGGAATAACAATAGACCGTATGCCTTTATTTGTGTGAGCCGTGTTTATTACCGCAATTCTACTTTTATTATCACTTCCTGTCTTAGCAGGTGCTATTACTATGCTATTAACTGACCGTAACCTTAATACTTCATTTTTCGACCCCGCTGGAGGGGGAGATCCTGTTTTATATCAACATTTATTCTGATTCTTCGGTCATCCAGAAGTATACATTTTAATTCTTCCCGGATTTGGATTAATTTCACATATTGTTAGTCAGGAGTCT--
>4RB3_12
TACAAACCATAAAGATATTGGAACTTTATATTTTATCTTAGGGGCTTGATCTGGAATAGTAGGAACAGCCTTAAGGTTAATTATTCGAGCTGAATTAGGACAGCCTGGTAGATTAATTGGGGACGACCAAATCTATAATGTTGTCGTTACTGCTCACGCATTTATTATAATTTTTTTTATGGTTATGCCTATTATAATTGGGGGATTTGGAAATTGATTAGTTCCTTTAATATTAGGAGCCCCTGACATGGCTTTCCCTCGAATAAATAATATAAGTTTTTGATTATTACCCCCAGCACTGACTTTACTTCTTTCTAGAGGAATAGTTGAAAGAGGGGTAGGTACAGGATGAACCGTTTACCCACCTTTATCAGCTGGAATTGCTCATGCAGGAGCTTCAGTAGATTTAGGTATTTTTTCATTACATATAGCAGGAGCTTCATCAATCTTAGGAGCAGTGAATTTTATTACAACTGTAATCAATATACGATCTAACGGAATAACAATAGACCGTATACCTTTATTTGTGTGAGCCGTGTTTATTACCGCAATTCTACTTTTATTATCACTTCCTGTCTTAGCAGGTGCTATTACTATGCTATTAACTGACCGTAACCTTAATACTTCATTTTTCGACCCCGCTGGAGGGGGAGATCCTGTTTTATATCAACATTTATTCTGATTCTTCGGTCATCCAGAAGTATACATTTTAATTCTTCCCGGATTTGGATTAATTTCACATATTGTTAGTCAGGAGTCTGG
>oc1
TACAAACCATAAAGATATCGGAACTTTATATTTTATCTTAGGGGCTTGATCAGGAATGGTAGGAACAGCCTTAAGGTTAATTATTCGAGCTGAATTAGGACAGCCTGGTAGATTAATTGGAGACGATCAAATCTATAATGTTGTTGTTACTGCTCACGCATTTATTATAATTTTCTTTATAGTTATGCCCATTATGATTGGAGGATTTGGAAATTGATTAGTTCCTTTAATATTAGGAGCCCCTGATATGGCCTTCCCTCGAATAAATAATATAAGTTTTTGGTTATTACCCCCAGCACTAACTTTACTTCTTTCTAGAGGAATAGTTGAAAGAGGGGTGGGTACAGGATGAACCGTTTACCCACCTTTATCAGCTGGAATTGCTCATGCAGGTGCTTCAGTAGATTTAGGTATTTTTTCATTACATATAGCAGGAGCTTCATCAATTTTAGGAGCAGTAAATTTTATCACAACTGTAATCAATATGCGATCTAACGGAATAACAATGGACCGTATACCTTTATTTGTATGAGCCGTGTTTATTACCGCAATTCTACTTTTATTATCACTTCCTGTCTTAGCAGGTGCTATTACTATACTATTAACTGACCGTAACCTTAATACTTCATTTTTCGATCCTGCTGGAGGAGGAGATCCCGTGTTATATCAACACTTATTCTGGTTCTTCGGCCACCCGGAAGTATACATTTTAATTCTTCCCGGATTTGGATTAATTTCGCATATTGTTAGTCAAGAATCTGG
>LI15006
TACAAATCATAAAGACATTGGGACGTTATATTTTATCTTAGGGGCATGATCAGGAATAGTAGGAACTGCCCTTAGACTAATTATTCGAGCAGAGCTCGGACAACCGGGTAGTCTAATTGGGGATGACCAAATTTACAATGTGGTAGTTACAGCCCATGCTTTCATTATAATTTTTTTTATGGTAATACCTATTATAATTGGGGGTTTTGGTAATTGACTAGTTCCCCTTATACTAGGAGCCCCTGATATAGCATTTCCGCGAATAAATAATATAAGTTTCTGATTACTTCCCCCCGCCCTCACACTACTTCTTTCAAGGGGTATAGTAGAAAGAGGGGTAGGAACAGGATGAACTGTTTATCCTCCCTTATCCGCCGGAATTGCCCACGCAGGAGCATCTGTAGACCTAGGTATCTTCTCTCTGCATATAGCAGGAGCTTCTTCAATCTTAGGAGCAGTAAATTTTATTACAACGGTAATTAACATACGATCAAACGGAATGACTATAGACCGAATACCCTTGTTCGTCTGAGCCGTCTTTATTACAGCGATTCTGCTTCTCTTATCTTTACCCGTATTAGCAGGAGCCATTACGATATTATTAACAGACCGTAACCTAAATACCTCATTTTTCGACCCCGCAGGAGGAGGAGACCCTGTTTTATATCAACACTTATTTTGATTCTTCGGACACCCAGAGGTTTACATTTTAATTCTTCCTGGGTTTGGGTTAGTCTCCCACATCGTCAGTCAAGAGTCTGG
>gs2
-------------------------------------------------------------------------AGGCTAATTATTCGAGCAGAGCTCGGACAACCAGGTAGTCTAATTGGGGACGACCAAATTTACAATGTAGTAGTTACAGCCCATGCTTTCATTATAATTTTTTTTATAGTAATACCTATTATGATTGGGGGATTTGGCAATTGACTAGTTCCCCTTATACTAGGAGCCCCTGATATAGCATTCCCCCGAATAAATAACATAAGTTTCTGATTACTTCCCCCTGCCCTTACTCTACTTCTTTCAAGAGGTATAGTAGAAAGAGGGGTAGGAACAGGATGAACTGTTTATCCTCCTTTAGCCGCCGGAATTGCTCACGCGGGAGCATCTGTAGACCTAGGTATCTTCTCCCTGCATATAGCAGGAGCCTCTTCAATCTTGGGAGCAGTAAATTTTATTACTACAGTAATTAACATACGATCAAACGGAATGACTATAGACCGAATACCTTTGTTTGTCTGAGCCGTCTTTATTACAGCAATTCTACTCCTCTTATCTTTACCAGTGTTGGCAGGAGCCATTACAATATTATTAACAGACCGTAACCTAAATA-------------------------------------------------------------------------------------------------------------------------------------------
>Gsmla1COI
-----------AAGATATT-GAACGTTATACTTTATTCTAGGAGCATGATCAGGAATAGTAGGGACTGCCCTTAGGCTAATTATTCGGGCAGAACTCGGACAGCCAGGTAGTCTAATTGGAGATGACCAAATTTATAATGTAGTAGTTACAGCCCATGCTTTTATTATAATTTTTTTCATGGTTATGCCTATTATGATTGGAGGGTTCGGTAATTGATTAGTCCCTCTTATGCTAGGGGCCCCTGATATAGCATTCCCACGAATAAATAATATAAGTTTTTGACTTCTTCCCCCCGCTCTCACACTACTTCTTTCAAGAGGTATAGTAGAAAGAGGAGTAGGGACAGGATGAACTGTCTATCCTCCTTTAGCTGCCGGAATTGCTCACGCAGGAGCATCCGTGGATTTAGGTATCTTCTCGTTACATATAGCCGGGGCTTCTTCAATCCTGGGGGCAGTAAATTTTATTACAACAGTAATCAATATACGATCAAACGGAATAACTATAGACCGAATGCCTTTATTCGTCTGAGCCGTTTTTATTACAGCTATCTTACTTCTTCTATCGCTACCAGTACTAGCAGGAGCCATCACAATATTACTGACAGACCGTAACTTAAATACCTCATTCTTTGATCCTGCGGGGGGAGGGGACCCTGTCCTGTATCAACACTTGTTCTGATTTTTTGGTCACCCTGAAGTT-----------------------------------------------------------
>gs4
----------------------------------------------TGATCAGGAATAGTAGGGACTGCCCTTAGGCTAATTATTCGGGCAGAACTCGGGCAGCCAGGTAGTCTAATTGGAGATGACCAAATTTATAATGTAGTAGTTACAGCCCATGCTTTTATTATAATTTTTTTCATGGTTATGCCTATTATGATTGGGGGGTTCGGTAATTGATTAGTCCCTCTTATGTTAGGGGCCCCTGATATAGCATTCCCACGAATAAATAATATAAGTTTTTGACTTCTTCCTCCCGCTCTCACACTACTTCTTTCAAGAGGTATGGTAGAAAGAGGAGTAGGGACAGGATGAACTGTCTATCCTCCTTTAGCTGCCGGAATTGCTCACGCAGGAGCATCCGTGGATTTAGGTATCTTCTCATTACATATAGCCGGGGCTTCTTCAATCCTGGGAGCAGTAAATTTTATTACAACAGTAATCAATATACGATCAAACGGAATAACTATAGACCGAATGCCTTTATTCGTCTGAGCCGTTTTTATTACAGCTATCTTACTTCTTCTATCGCTACCAGTACTAGCAGGAGCCATCACAATATTACTGACAGACCGTAACTTAAATACCTCATTCTTTGATCCTGCGGGGGGAGGGGATCCTGTCCTGTATCAACACT----------------------------------------------------------------------------------------
>GO3_Assembly__CO1_F/R___2
TACAATTCATAAAGACATTGGAACGTTATACTTTATTCTAGGAGCATGATCAGGAATAGTAGGGACTGCCCTTAGGCTAATTATTCGGGCAGAACTCGGACAGCCAGGTAGTCTAATTGGAGATGACCAAATTTATAATGTAGTAGTTACAGCCCATGCTTTTATTATAATTTTTTTCATGGTTATGCCTATTATGATCGGGGGGTTCGGTAATTGATTAGTCCCTCTTATATTAGGGGCCCCTGATATAGCATTCCCACGAATAAATAATATAAGTTTTTGACTTCTTCCTCCCGCCCTCACACTACTTCTTTCAAGAGGTATGGTAGAAAGAGGAGTAGGGACAGGATGAACTGTCTATCCTCCTTTAGCTGCCGGAATTGCTCACGCAGGAGCATCCGTGGATTTAGGTATCTTCTCATTACATATAGCCGGGGCTTCTTCAATCCTGGGGGCAGTAAATTTTATTACAACAGTAATCAATATACGATCAAACGGAATAACTATAGACCGAATGCCTTTATTCGTCTGAGCCGTTTTTATTACAGCTATCTTACTTCTTCTATCGCTACCAGTACTAGCAGGAGCCATCACAATATTACTGACAGACCGTAACTTAAATACCTCATTCTTTGATCCTGCGGGGGGAGGGGACCCTGTCCTGTATCAACACTTGTTCTGATTTTTTGGACACCCGGAGGTTTATATTTTAATTCTACCAGGATTTGGATTAATTTCCCACATCGTTAGCCAAGAGTCTGG
>9RB2_11
TACAAATCATAAAGACATTGGAACGTTATACTTTATTCTAGGAGCATGATCAGGAATAGTAGGGACTGCCCTTAGGCTAATTATTCGGGCAGAACTCGGACAGCCAGGTAGTCTAATTGGAGATGACCAAATTTATAATGTAGTAGTTACAGCCCATGCTTTTATTATAATTTTTTTCATGGTTATGCCTATTATGATTGGGGGGTTCGGTAATTGATTAGTCCCTCTTATATTAGGGGCCCCTGATATAGCATTCCCACGAATAAATAATATAAGTTTTTGACTTCTTCCTCCCGCCCTCACACTACTTCTTTCAAGAGGTATGGTAGAAAGAGGAGTAGGGACAGGATGAACTGTTTATCCTCCTTTAGCTGCCGGAATTGCTCACGCAGGAGCATCCGTGGATTTAGGTATCTTCTCATTACATATAGCCGGGGCTTCTTCAATCCTGGGGGCAGTAAATTTTATTACAACAGTAATCAATATACGATCAAACGGAATAACTATAGACCGAATGCCTTTATTCGTCTGAGCCGTTTTTATTACAGCTATCTTACTTCTTCTATCGCTACCAGTACTAGCAGGAGCCATCACAATATTACTGACAGACCGTAACTTAAATACCTCATTCTTTGATCCTGCGGGGGGAGGGGACCCTGTCCTGTATCAACACTTGTTCTGATTTTTTGGACACCCGGAGGTTTATATTTTAATTCTACCAGGATTTGGATTAATTTCCCACATCGTTAGCCAAGAGTCTGG
>gs3
-------------------------------------------------------------------------AGGCTAATTATTCGGGCAGAACTCGGACAGCCAGGTAGTCTAATTGGAGATGACCAAATTTATAATGTAGTAGTTACAGCCCATGCTTTTATTATAATTTTTTTCATGGTTATGCCTATTATGATTGGAGGGTTCGGTAATTGATTAGTCCCTCTTATGTTAGGGGCCCCTGATATAGCATTCCCACGAATAAATAATATAAGTTTTTGACTTCTTCCTCCCGCTCTCACACTACTTCTTTCAAGAGGTATGGTAGAAAGAGGAGTAGGGACAGGATGAACTGTTTATCCTCCTTTAGCTGCCGGAATTGCTCACGCAGGAGCATCCGTGGATTTAGGTATCTTCTCATTACATATAGCCGGGGCTTCTTCAATCCTGGGGGCAGTAAATTTTATTACAACAGTAATCAATATACGATCAAACGGAATAACTATAGACCGAATGCCTTTATTCGTCTGAGCCGTTTTTATTACAGCTATCTTACTTCTTCTATCGCTACCAGTGCTAGCAGGAGCCATCACAATATTACTGACAGACCGTAACTTAAATA-------------------------------------------------------------------------------------------------------------------------------------------
>gs1
-------------------------TTATACTTTATTCTAGGAGCATGATCAGGAATAGTAGGGACTGCCCTTAGGCTAATTATTCGGGCAGAACTCGGACAGCCAGGTAGTCTAATTGGAGATGACCAAATTTATAATGTAGTAGTTACAGCCCATGCTTTTATTATAATTTTTTTCATGGTTATGCCTATTATGATTGGAGGGTTCGGTAATTGATTAGTCCCTCTTATGTTAGGGGCCCCTGATATAGCATTCCCACGAATAAATAATATAAGTTTTTGACTTCTTCCTCCCGCTCTCACACTACTTCTTTCAAGAGGTATGGTAGAAAGAGGAGTAGGGACAGGATGAACTGTTTATCCTCCTTTAGCTGCCGGAATTGCTCACGCAGGAGCATCCGTGGATTTAGGTATCTTCTCATTACATATAGCCGGGGCTTCTTCAATCCTGGGGGCAGTAAATTTTATTACAACAGTAATCAATATACGATCAAACGGAATAACTATAGACCGAATGCCTTTATTCGTCTGAGCCGTTTTTATTACAGCTATCTTACTTCTTCTATCGCTACCAGTGCTAGCAGGAGCCATCACAATATTACTGACAGACCGTAACTTAAATACCTCATTCTTTGATCCTGCGGGGGGAGGGGACCCTGTCCTATATCAACA------------------------------------------------------------------------------------------
>6GR
------TCATAAAGATATTGGAACGTTATACTTTATTCTAGGAGCATGATCAGGAATAGTAGGGACTGCCCTTAGGCTAATTATTCGGGCAGAACTCGGACAGCCAGGTAGTCTAATTGGAGATGACCAAATTTATAATGTAGTAGTTACAGCCCATGCTTTTATTATAATTTTTTTCATGGTTATGCCTATTATGATTGGGGGGTTCGGTGATTGATTAATCCCTCTTATATTAGGGGCCCCTGATATAGCATTCCCACGAATAAATAATATAAGTTTTTGACTTCTTCCTCCCGCTCTCACACTACTTCTTTCAAGAGGTATGGTAGAAAGAGGAGTAGGGACAGGATGAACTGTCTATCCTCCTTTAGCTGCCGGAATTGCTCACGCAGGAGCATCCGTGGATTTAGGTATCTTCTCATTACATATAGCCGGGGCTTCTTCAATCCTGGGGGCAGTAAATTTTATTACAACAGTAATCAATATACGATCAAACGGAATAACTATAGACCGAATGCCTTTATTCGTCTGAGCCGTTTTTATTACAGCTATCTTACTTCTTCTATCGCTACCAGTACTAGCAGGAGCCATCACAATATTACTGACAGACCGTAACTTAAATACCTCATTCTTTGATCCTGCGGGGGGAGGGGACCCTGTCCTGTATCAACACTTGTTCTGATTTTTTGGTCACCTGGAAGTTTA-------------------------------------ACATCCGGTCAAGAAACCAC
>2GR
-------CATAAAGATATTGGAACGTTATACTTTATTCTAGGAGCATGATCAGGAATAGTAGGGACTGCCCTTAGGCTAATTATTCGGGCAGAACTCGGACAGCCAGGTAGTCTAATTGGAGATGACCAAATTTATAATGTAGTAGTTACAGCCCATGCTTTTATTATAATTTTTTTCATGGTTATGCCTATTATGATTGGGGGGTTCGGTAATTGATTAGTCCCTCTTATATTAGGGGCCCCTGATATAGCATTCCCACGAATAAATAATATAAGTTTTTGACTTCTTCCTCCCGCCCTCACACTACTTCTTTCAAGAGGTATGGTAGAAAGAGGAGTAGGGACAGGATGAACTGTTTATCCTCCTTTAGCTGCCGGAATTGCTCACGCAGGAGCATCCGTGGATTTAGGTATCTTCTCATTACATATAGCCGGGGCTTCTTCAATCCTGGGGGCAGTAAATTTTATTACAACAGTAATCAATATACGATCAAACGGAATAACTATAGACCGAATGCCTTTATTCGTCTGAGCCGTTTTTATTACAGCTATCTTACTTCTTCTATCGCTACCAGTACTAGCAGGAGCCATCACAATATTACTGACAGACCGTAACTTAAATACCTCATTCTTTGATCCTGCGGGGGGAGGGGACCCTGTCCTGTATCAACACTTGTTCTGATTTTTTGGTCACCTGGAAGTTTA-------------------------------------ACATCCGGTCAAGNANCCAC
>1GR
-------CATAAAGATATTGGAACGTTATACTTTATTCTAGGAGCATGATCAGGAATAGTAGGGACTGCCCTTAGGCTAATTATTCGGGCAGAACTCGGACAGCCAGGTAGTCTAATTGGAGATGACCAAATTTATAATGTAGTAGTTACAGCCCATGCTTTTATTATAATTTTTTTCATAGTTATGCCTATTATGATTGGGGGGTTCGGTAATTGATTAGTCCCTCTTATATTAGGGGCCCCTGATATAGCATTCCCACGAATAAATAATATAAGTTTTTGACTTCTTCCTCCCGCTCTCACACTACTTCTTTCAAGAGGTATGGTAGAAAGAGGAGTAGGGACAGGATGAACTGTCTATCCTCCTTTAGCTGCCGGAATTGCTCACGCAGGAGCATCCGTGGATTTAGGTATCTTCTCATTACATATAGCCGGGGCTTCTTCAATCCTGGGGGCAGTAAATTTTATTACAACAGTAATCAATATACGATCAAACGGAATAACTATAGACCGAATGCCTTTATTCGTTTGAGCCGTTTTTATTACAGCTATCTTACTTCTTCTATCGCTACCAGTACTAGCAGGAGCCATCACAATATTACTGACAGACCGTAACTTAAATACCTCATTCTTTGATCCTGCGGGGGGAGGGGACCCTGTCCTGTATCAACACTTGTTCTGATTTTTTGGTCA---------------------------------------------------------------------
>gch2
----------------------------------------------TGGTCAGGAATAGTGGGAACTGCTCTTAGATTAATCATTCGAGCAGAACTTGGACAACCAGGTAGATTAATCGGAGATGACCAAATTTATAATGTAGTAGTTACAGCTCACGCTTTTATTATGATTTTTTTCATGGTTATGCCTATTATGATCGGAGGCTTTGGTAATTGACTAGTGCCCCTTATACTAGGAGCCCCAGACATAGCATTTCCACGAATAAATAACATAAGATTTTGGCTTTTACCCCCTGCTCTTACGTTGCTTCTTTCAAGAGGTATAGTGGAAAGAGGAGTAGGAACAGGATGAACTGTTTACCCACCACTTGCCGCGGGAATTGCTCATGCCGGGGCATCTGTAGATCTAGGTATTTTTTCACTACATATAGCAGGAGCTTCTTCAATTCTAGGGGCAGTAAACTTTATTACAACAGTAATTAATATACGATCCAATGGAATGACTATAGATCGAATACCTTTATTTGTTTGAGCAGTCTTTATCACTGCCATCTTACTTTTATTATCCCTACCAGTATTAGCAGGAGCTATTACAATATTATTAACAGACCGTAATCTAAATACTTCATTTTTTGACCCAGCGGGAGGAGGAGACCCAGTTTTATATCAACACTTATTTTGA--------------------------------------------------------------------------------
>1RB2_11
TACAAATCATAAAGACATTGGGACGCTATATTTTATCTTAGGAGCATGGTCGGGAATAGTGGGAACTGCTCTTAGATTAATCATTCGAGCAGAACTTGGACAACCAGGTAGATTAATCGGAGATGACCAAATTTATAATGTAGTAGTTACAGCTCACGCTTTTATTATGATTTTTTTCATAGTTATGCCTATTATGATCGGAGGCTTTGGTAATTGACTAGTGCCCCTTATACTAGGAGCCCCAGACATAGCATTTCCACGAATAAATAACATAAGATTTTGGCTTTTACCCCCTGCTCTTACGTTGCTTCTTTCAAGAGGTATAGTGGAAAGAGGAGTAGGAACAGGATGAACTGTTTACCCACCACTTGCCGCGGGAATTGCTCATGCCGGGGCATCTGTAGATCTAGGTATTTTTTCACTACATATAGCAGGAGCTTCTTCAATTCTAGGGGCAGTAAACTTTATTACAACGGTAATTAATATACGATCCAATGGAATGACTATAGATCGAATACCTTTATTTGTTTGAGCAGTCTTTATCACTGCCATCTTACTTTTATTATCCCTACCAGTATTAGCAGGAGCTATTACAATATTATTAACAGACCGTAATCTAAATACTTCATTTTTTGACCCAGCGGGAGGAGGAGACCCAGTTTTATATCAACACTTATTTTGATTCTTCGGTCATCCAGAAGTTTACATTTTAATTCTACCAGGATTCGGATTAATCTCACACATTGTTAGACAGGAGTCTGG
>gch1
------------------------GTTATATTTTATCTTAGGAGCATGATCAGGAATGGTAGGGACTGCTCTTAGATTAATTATTCGAGCAGAGCTTGGACAACCAGGGAGTTTAATTGGAGATGATCAAATTTATAATGTGGTAGTCACAGCCCACGCTTTTATTATAATTTTTTTCATGGTTATGCCTATTATAATTGGAGGCTTTGGTAACTGATTAGTACCTCTTATACTAGGGGCCCCTGATATAGCATTCCCACGAATGAACAACATGAGTTTTTGACTCCTACCTCCTGCCCTTACATTACTCCTTTCAAGAGGTATAGTAGAAAGAGGGGTGGGAACAGGATGAACTGTTTACCCCCCACTTGCAGCAGGAATCGCTCACGCTGGGGCCTCTGTAGATTTAGGTATCTTTTCATTACATATAGCAGGGGCTTCTTCAATTCTAGGAGCAGTAAATTTTATTACAACAGTAATTAATATACGATCAAATGGGATAACTATAGACCGAATACCTTTATTTGTTTGAGCAGTTTTCATTACAGCCATCTTACTTTTATTATCTTTACCAGTATTAGCAGGAGCTATTACAATATTATTAACAGATCGTAACCTAAATACTTCATTCTTTGACCCTGCAGGGGGAGGAGAGCCAGTTTTATATCAACA------------------------------------------------------------------------------------------
>gci5
----------------------------------------------TGATCAGGAATAGTAGGAACTGCTCTTAGATTAATTATTCGAGCGGAACTAGGACAACCTGGCAGTCTGATTGGAGATGACCAGATTTATAATGTGGTCGTTACAGCCCACGCTTTTATTATAATTTTTTTTATGGTTATACCAATCATAATTGGAGGATTTGGTAACTGACTTGTTCCTCTTATACTAGGGGCCCCCGATATGGCCTTCCCACGAATAAATAACATAAGCTTCTGATTACTCCCCCCTGCTCTTACACTGCTCCTTTCTAGAGGGATAGTAGAAAGAGGGGTAGGAACGGGATGAACTGTATACCCTCCTTTATCCGCAGGAATCGCTCACGCAGGTGCATCTGTAGATCTAGGTATTTTTTCTCTTCACATAGCGGGAGCTTCTTCTATTCTAGGGGCAGTAAATTTTATTACGACAGTAGTTAATATACGCTCAAATGGAATGACTATAGACCGTATACCCTTATTTGTCTGAGCAGTCTTCATTACGGCTATCTTGCTTCTACTTTCCCTACCAGTATTAGCAGGAGCTATTACAATGCTATTAACAGACCGTAATCTAAATACCTCATTCTTTGACCCTGCAGGAGGAGGAGACCCAGTTTTATATCAACATTTATTCTGA--------------------------------------------------------------------------------
>gci3
--------------------------TATACTTTATCTTAGGGGCTTGATCAGGAATAGTAGGAACTGCTCTTAGATTAATTATTCGAGCGGAACTAGGACAACCTGGCAGTCTGATTGGAGACGACCAAATTTATAATGTGGTCGTTACAGCCCACGCTTTTATTATAATTTTTTTTATGGTTATACCAATCATAATTGGAGGATTTGGTAACTGACTTGTTCCTCTTATACTGGGGGCCCCCGATATGGCCTTCCCACGAATAAATAACATGAGCTTCTGATTACTCCCCCCTGCTCTTACACTGCTTCTTTCTAGAGGGATAGTAGAAAGAGGGGTAGGAACGGGATGAACTGTATACCCTCCTTTATCCGCGGGAATTGCTCACGCAGGTGCATCTGTAGATCTAGGTATTTTTTCTCTTCACATAGCGGGAGCTTCTTCTATTCTGGGAGCAGTAAATTTTATTACGACAGTGATTAATATACGTTCAAATGGAATGACTATAGACCGTATACCCTTATTTGTCTGAGCAGTCTTCATTACGGCTATCTTGCTTCTACTTTCCTTACCAGTATTAGCAGGAGCTATTACAATGCTATTAACGGACCGTAATCTAAATACCTCATTCTTTGATCCTGCAGGAGGAGGAGACCCAGTTTTATAT-----------------------------------------------------------------------------------------------
>gci1
------------------------GTTATACTTTATCCTAGGAGCTTGATCAGGAATAGTAGGAACTGCTCTTAGATTAATTATTCGAGCGGAACTAGGACAACCTGGCAGTCTGATTGGAGATGACCAGATTTATAATGTGGTCGTTACAGCCCACGCTTTTATTATAATTTTTTTTATGGTTATACCAATCATAATTGGAGGATTTGGTAACTGACTTGTTCCTCTTATACTAGGGGCCCCCGATATGGCCTTCCCACGAATAAATAACATGAGCTTCTGATTACTCCCCCCTGCTCTTACACTGCTTCTTTCTAGAGGGATAGTAGAAAGAGGGGTAGGAACGGGATGAACTGTATACCCTCCTTTATCCGCAGGAATCGCTCACGCAGGTGCATCTGTAGATCTAGGTATTTTTTCTCTTCACATAGCGGGAGCTTCTTCTATTCTAGGGGCAGTAAATTTTATTACTACAGTAGTTAATATACGCTCAAATGGAATGACTATAGACCGTATACCCTTATTTGTCTGAGCAGTCTTCATTACGGCTATCTTGCTTCTACTTTCCCTACCAGTATTAGCAGGAGCTATTACAATGCTATTAACAGACCGTAATCTAAATACCTCATTCTTTGACCCTGCAGGAGGAGGAGACCCAGTTTTATATCAATA------------------------------------------------------------------------------------------
>GC1
--------------------------------------TAGGAGCTTGATCAGGAATAGTAGGAACTGCTCTTAGATTAATTATTCGAGCGGAACTAGGACAACCTGGCAGTCTGATTGGAGATGACCAGATTTATAATGTGGTCGTTACAGCCCACGCTTTTATTATAATTTTTTTTATGGTTATACCAATCATAATTGGAGGATTTGGTAACTGACTTGTTCCTCTTATACTAGGGGCCCCCGATATGGCCTTCCCACGAATAAATAACATGAGCTTCTGATTACTCCCCCCTGCTCTTACACTGCTTCTTTCTAGAGGGATAGTAGAAAGAGGGGTAGGAACGGGATGAACTGTATACCCTCCTTTATCCGCAGGAATCGCTCACGCAGGTGCATCTGTAGATCTAGGTATTTTTTCTCTTCACATAGCGGGAGCTTCTTCTATTCTAGGGGCAGTAAATTTTATTACGACAGTAGTTAATATACGCTCAAATGGAATGACTATAGACCGTATACCCTTATTTGTCTGAGCAGTCTTCATTACGGCTATCTTGCTTCTACTTTCCCTACCAGTATTAGCAGGAGCTATTACAATGCTATTAACAGACCGTAATCTAAATACCTCATTCTTTGACCCTGCA-----------------------------------------------------------------------------------------------------------------------
>gci4
----------------------------------------GGAGCTTGATCAGGAATAGTAGGAACTGCTCTTAGACTAATTATTCGAGCGGAACTAGGACAACCTGGTAGTCTAATTGGAGACGACCAAATTTATAATGTGGTTGTTACAGCCCACGCTTTTATTATAATTTTTTTTATGGTTATACCAATCATAATTGGAGGGTTTGGTAACTGACTTGTTCCTCTTATACTAGGGGCCCCCGATATGGCCTTCCCACGAATAAATAACATGAGCTTCTGATTGCTTCCTCCTGCCCTTACACTGCTTCTTTCAAGAGGAATAGTAGAAAGAGGGGTAGGAACGGGATGAACTGTATACCCTCCTTTATCCGCGGGAATTGCTCACGCAGGTGCATCTGTAGATCTAGGTATTTTTTCTCTTCATATAGCAGGGGCTTCTTCTATTCTAGGAGCAGTAAATTTTATTACGACAGTAATTAATATACGCTCAAATGGAATGACTATAGACCGTATACCCTTATTTGTCTGAGCAGTCTTCATTACGGCTATTTTGCTTCTACTTTCCTTGCCAGTATTAGCAGGAGCTATTACAATGCTATTAACAGACCGTAATTTAAATACCTCATTTTTTGATCCTGCAGGAGGAGGAGACCCAGTTTTATAT-----------------------------------------------------------------------------------------------
>gci2
-------------------------TTATACTTTATCTTAGGAGCTTGATCAGGAATAGTAGGAACTGCTCTTAGACTAATTATTCGAGCGGAACTAGGACAACCTGGTAGTCTAATTGGAGACGACCAAATTTATAATGTGGTTGTTACAGCCCACGCTTTTATTATAATTTTTTTTATGGTTATACCAATCATAATTGGAGGATTTGGTAACTGACTTGTTCCTCTTATACTAGGGGCCCCCGATATGGCCTTCCCACGAATAAATAACATGAGCTTCTGATTGCCTCCCCCTGCTCTTACACTGCTTCTTTCAAGAGGAATAGTAGAAAGAGGGGTAGGAACGGGATGAACTGTATACCCTCCTTTATCCGCGGGAACTGCTCACGCAGGTGCATCTGTAGATCTAGGTATTTTTTCTCGTCATATAGCGGGAGCTTCTTCTATTCTGGGAGCAGTAAATTTTATTACGACAGTAATTAATATACGCTCAAATGGAATGACTATAGACCGTATACCCTTATTTGTCTGAGCAGTCTTCATTACGGCTATTTTGCTTCTACTTTCCTTGCCAGTATTAGCAGGGGCTATTACGATGCTATTAACAGACCGTAATCTAAATACCTCATTCTTTGATCCTGCAGGAGGAGGAGACCCAGTTTTATATCAACA------------------------------------------------------------------------------------------
>meg10.L11
-----------AAGATATTGGAACGTTATATTTTATCCTAGGGGCATGATCAGGAATAGTAGGAACTGCCCTTAGTTTAATTATTCGAGCAGAACTGGGACAACCTGGTAGATTAATTGGAGATGACCAAATTTACAATGTTGTAGTTACAGCCCACGCTTTTATTATAATTTTCTTTATAGTTATACCAATCATGATTGGGGGGTTTGGAAACTGATTAGTTCCTCTAATACTAGGGGCCCCGGATATGGCTTTCCCTCGAATGAATAACATAAGTTTCTGATTGTTACCACCAGCACTTACTTTACTTCTTTCTAGGGGTATGGTAGAAAGTGGGGTAGGAACRGGATGAACTGTTTATCCACCACTATCAGCTGGAATTGCTCATGCAGGAGCTTCAGTAGACTTAGGTATTTTTTCTTTACATATAGCAGGAGCTTCTTCTATTCTAGGGGCAGTAAACTTTATTACAACRGTTATTAATATACGATCTAACGGTATAACTATAGACCGRATACCACTATTCGTGTGAGCTGTCTTTATTACWGCCATTCTTTTACTTCTATCCTTACCAGTCCTAGCAGGAGCTATTACTATGCTACTTACAGATCGTAACTTAAATACATCTTTTTTTGACCCGGCTGGAGGAGGGGACCCGGTATTATATCAACATTTATTTTGATTTTTTGGTCACC-------------------------------------------------------------------
>meg10.L10
--------ATAAAGATATTGGAACGTTATATTTTATCCTAGGGGCATGATCAGGAATAGTAGGAACTGCCCTTAGTTTAATTATTCGAGCAGAACTGGGACAACCTGGTAGATTAATTGGAGATGACCAAATTTACAATGTTGTAGTTACAGCCCACGCTTTTATTATAATTTTCTTTATAGTTATACCAATCATGATTGGGGGGTTTGGAAACTGATTAGTTCCTCTAATACTAGGGGCCCCGGATATGGCTTTCCCTCGAATGAATAACATAAGTTTCTGATTGTTACCACCAGCACTTACTTTACTTCTTTCTAGGGGTATGGTAGAAAGTGGGGTAGGAACAGGATGAACTGTTTATCCACCACTATCAGCTGGAATTGCTCATGCAGGAGCTTCAGTAGACTTAGGTATTTTTTCTTTACATATAGCAGGAGCTTCTTCTATTCTAGGGGCAGTAAACTTTATTACAACAGTTATTAATATACGATCTAACGGTATAACTATAGACCGGATACCACTATTCGTGTGAGCTGTCTTTATTACTGCCATTCTTTTACTTCTATCCTTACCAGTCCTAGCAGGAGCTATTACTATGCTACTTACAGATCGTAACTTAAATACATCTTTTTTTGACCCGGCTGGAGGAGGGGACCCGGTATTATATCAACATTTATTTTGATTTTTTGGTCAC--------------------------------------------------------------------
>meg10.L7
ACCAAAACATAAAGATATTGGAACGTTATATTTTATCCTAGGGGCATGATCAGGAATAGTAGGAACTGCCCTTAGTTTAATTATTCGAGCAGAACTGGGACAACCTGGTAGATTAATTGGAGATGACCAAATTTACAATGTTGTAGTTACAGCCCACGCTTTTATTATAATTTTCTTTATAGTTATACCAATCATGATTGGGGGGTTTGGAAACTGATTAGTTCCTCTAATACTAGGGGCCCCGGATATGGCTTTCCCTCGAATGAATAACATAAGTTTCTGATTGTTACCACCAGCACTTACTTTACTTCTTTCTAGGGGTATGGTAGAAAGTGGGGTAGGAACAGGATGAACTGTTTATCCACCACTATCAGCTGGAATTGCTCATGCAGGAGCTTCAGTAGACTTAGGTATTTTTTCTTTACATATAGCAGGAGCTTCTTCTATTCTAGGGGCAGTAAACTTTATTACAACAGTTATTAATATACGATCTAACGGTATAACTATAGACCGGATACCACTATTCGTGTGAGCTGTCTTTATTACTGCCATTCTTTTACTTCTATCCTTACCAGTCCTAGCAGGAGCTATTACTATGCTACTTACAGATCGTAACTTAAATACATCTTTTTTTGACCCGGCTGGAGGAGGGGACCCGGTATTATATCAACATTTATTTTGATTTTTTGGTCACCGAAAA--------------------------------------------------------------
>meg10.L5
CCCCAAACATAAAGATATTGGAACGTTATATTTTATCCTAGGGGCATGATCAGGAATAGTAGGAACTGCCCTTAGTTTAATTATTCGAGCAGAACTGGGACAACCTGGTAGATTAATTGGAGATGACCAAATTTACAATGTTGTAGTTACAGCCCACGCTTTTATTATAATTTTCTTTATAGTTATACCAATCATGATTGGGGGGTTTGGAAACTGATTAGTTCCTCTAATACTAGGGGCCCCGGATATGGCTTTCCCTCGAATGAATAACATAAGTTTCTGATTGTTACCACCAGCACTTACTTTACTTCTTTCTAGGGGTATGGTAGAAAGTGGGGTAGGAACAGGATGAACTGTTTATCCACCACTATCAGCTGGAATTGCTCATGCAGGAGCTTCAGTAGACTTAGGTATTTTTTCTTTACATATAGCAGGAGCTTCTTCTATTCTAGGGGCAGTAAACTTTATTACAACAGTTATTAATATACGATCTAACGGTATAACTATAGACCGGATACCACTATTCGTGTGAGCTGTCTTTATTACTGCCATTCTTTTACTTCTATCCTTACCAGTCCTAGCAGGAGCTATTACTATGCTACTTACAGATCGTAACTTAAATACATCTTTTTTTGACCCGGCTGGAGGAGGGGACCCGGTATTATATCAACATTTATTTTGATTTTTTGGTCACCGAAA---------------------------------------------------------------
>meg10.L1
ACCAAAACATAAAGATATTGGAACGTTATATTTTATCCTAGGGGCATGATCAGGAATAGTAGGAACTGCCCTTAGTTTAATTATTCGAGCAGAACTGGGACAACCTGGTAGATTAATTGGAGATGACCAAATTTACAATGTTGTAGTTACAGCCCACGCTTTTATTATAATTTTCTTTATAGTTATACCAATCATGATTGGGGGGTTTGGAAACTGATTAGTTCCTCTAATACTAGGGGCCCCGGATATGGCTTTCCCTCGAATGAATAACATAAGTTTCTGATTGTTACCACCAGCACTTACTTTACTTCTTTCTAGGGGTATGGTAGAAAGTGGGGTAGGAACAGGATGAACTGTTTATCCACCACTATCAGCTGGAATTGCTCATGCAGGAGCTTCAGTAGACTTAGGTATTTTTTCTTTACATATAGCAGGAGCTTCTTCTATTCTAGGGGCAGTAAACTTTATTACAACAGTTATTAATATACGATCTAACGGTATAACTATAGACCGGATACCACTATTCGTGTGAGCTGTCTTTATTACTGCCATTCTTTTACTTCTATCCTTACCAGTCCTAGCAGGAGCTATTACTATGCTACTTACAGATCGTAACTTAAATACATCTTTTTTTGACCCGGCTGGAGGAGGGGACCCGGTATTATATCAACATTTATTTTGATTTTTTGGTCACCGAAA---------------------------------------------------------------
>meg10.L4
ACAAAATCATAAAGATATTGGAACGTTATATTTTATCCTAGGGGCATGATCAGGAATAGTAGGAACTGCCCTTAGTTTAATTATTCGAGCAGAACTGGGACAACCTGGTAGATTAATTGGAGATGACCAAATTTACAATGTTGTAGTTACAGCCCACGCTTTTATTATAATTTTCTTTATAGTTATACCAATCATGATTGGGGGGTTTGGAAACTGATTAGTTCCTCTAATACTAGGGGCCCCGGATATGGCTTTCCCTCGAATGAATAACATAAGTTTCTGATTGTTACCACCAGCACTTACTTTACTTCTTTCTAGGGGTATGGTAGAAAGTGGGGTAGGAACAGGATGAACTGTTTATCCACCACTATCAGCTGGAATTGCTCATGCAGGAGCTTCAGTAGACTTAGGTATTTTTTCTTTACATATAGCAGGAGCTTCTTCTATTCTAGGGGCAGTAAACTTTATTACAACAGTTATTAATATACGATCTAACGGTATAACTATAGACCGGATACCACTATTCGTGTGAGCTGTCTTTATTACTGCCATTCTTTTACTTCTATCCTTACCAGTCCTAGCAGGAGCTATTACTATGCTACTTACAGATCGTAACTTAAATACATCTTTTTTTGACCCGGCTGGAGGAGGGGACCCGGTATTATATCAACATTTATTTTGATTTTTTGGTCACCGAAA---------------------------------------------------------------
>meg10.L6
-------CATAAAGATATTGGAACGTTATATTTTATCCTAGGGGCATGATCAGGAATAGTAGGAACTGCCCTTAGTTTAATTATTCGAGCAGAACTGGGACAACCTGGTAGATTAATTGGAGATGACCAAATTTACAATGTTGTAGTTACAGCCCACGCTTTTATTATAATTTTCTTTATAGTTATACCAATCATGATTGGGGGGTTTGGAAACTGATTAGTTCCTCTAATACTAGGGGCCCCGGATATGGCTTTCCCTCGAATGAATAACATAAGTTTCTGATTGTTACCACCAGCACTTACTTTACTTCTTTCTAGGGGTATGGTAGAAAGTGGGGTAGGAACAGGATGAACTGTTTATCCACCACTATCAGCTGGAATTGCTCATGCAGGAGCTTCAGTAGACTTAGGTATTTTTTCTTTACATATAGCAGGAGCTTCTTCTATTCTAGGGGCAGTAAACTTTATTACAACAGTTATTAATATACGATCTAACGGTATAACTATAGACCGGATACCACTATTCGTGTGAGCTGTCTTTATTACTGCCATTCTTTTACTTCTATCCTTACCAGTCCTAGCAGGAGCTATTACTATGCTACTTACAGATCGTAACTTAAATACATCTTTTTTTGACCCGGCTGGAGGAGGGGACCCGGTATTATATCAACATTTATTTTGATTTTTTGGTCACCCTGG---------------------------------------------------------------
>meg10.L3
-------CATAAAGATATTGGAACGTTATATTTTATCCTAGGGGCATGATCAGGAATAGTAGGAACTGCCCTTAGTTTAATTATTCGAGCAGAACTGGGACAACCTGGTAGATTAATTGGAGATGACCAAATTTACAATGTTGTAGTTACAGCCCACGCTTTTATTATAATTTTCTTTATAGTTATACCAATCATGATTGGGGGGTTTGGAAACTGATTAGTTCCTCTAATACTAGGGGCCCCGGATATGGCTTTCCCTCGAATGAATAACATAAGTTTCTGATTGTTACCACCAGCACTTACTTTACTTCTTTCTAGGGGTATGGTAGAAAGTGGGGTAGGAACAGGATGAACTGTTTATCCACCACTATCAGCTGGAATTGCTCATGCAGGAGCTTCAGTAGACTTAGGTATTTTTTCTTTACATATAGCAGGAGCTTCTTCTATTCTAGGGGCAGTAAACTTTATTACAACAGTTATTAATATACGATCTAACGGTATAACTATAGACCGGATACCACTATTCGTGTGAGCTGTCTTTATTACTGCCATTCTTTTACTTCTATCCTTACCAGTCCTAGCAGGAGCTATTACTATGCTACTTACAGATCGTAACTTAAATACATCTTTTTTTGACCCGGCTG----------------------------------------------------------------------------------------------------------------------
>meg10.L2
-ACAAAACATAAAGATATTGGAACGTTATATTTTATCCTAGGGGCATGATCAGGAATAGTAGGAACTGCCCTTAGTTTAATTATTCGAGCAGAACTGGGACAACCTGGTAGATTAATTGGAGATGACCAAATTTACAATGTTGTAGTTACAGCCCACGCTTTTATTATAATTTTCTTTATAGTTATACCAATCATGATTGGGGGGTTTGGAAACTGATTAGTTCCTCTAATACTAGGGGCCCCGGATATGGCTTTCCCTCGAATGAATAACATAAGTTTCTGATTGTTACCACCAGCACTTACTTTACTTCTTTCTAGGGGTATGGTAGAAAGTGGGGTAGGAACAGGATGAACTGTTTATCCACCACTATCAGCTGGAATTGCTCATGCAGGAGCTTCAGTAGACTTAGGTATTTTTTCTTTACATATAGCAGGAGCTTCTTCTATTCTAGGGGCAGTAAACTTTATTACAACAGTTATTAATATACGATCTAACGGTATAACTATAGACCGGATACCACTATTCGTGTGAGCTGTCTTTATTACTGCCATTCTTTTACTTCTATCCTTACCAGTCCTAGCAGGAGCTATTACTATGCTACTTACAGATCGTAACTTAAATACATCTTTTTTTGACCCGGCTGGAGGAGGGGACCCGGTATTATATCAACATTTATTTTGATTTTTTGG------------------------------------------------------------------------
>gf3___9RB1_11
TACAAATCATAAAGACATTGGAACGTTATATTTTATCCTAGGGGCATGATCAGGAATAGTAGGAACTGCCCTTAGTTTAATTATTCGAGCAGAACTAGGACAACCTGGTAGATTAATTGGAGATGACCAAATTTACAATGTTGTAGTTACAGCCCACGCTTTTATTATAATTTTCTTTATAGTTATACCAATCATGATTGGGGGGTTTGGAAACTGATTAGTTCCTCTAATACTAGGGGCCCCAGATATGGCTTTTCCTCGAATGAATAACATAAGTTTCTGACTGTTACCACCGGCACTTACTTTACTTCTTTCTAGAGGTATGGTAGAAAGTGGGGTAGGAACAGGATGAACTGTTTATCCACCACTATCAGCTGGAATTGCTCATGCAGGAGCTTCAGTAGACTTAGGTATTTTTTCTTTACATATAGCAGGAGCTTCTTCTATTCTAGGAGCAGTAAACTTTATTACAACGGTTATTAATATACGATCTAACGGTATAACTATAGACCGAATACCACTATTCGTGTGAGCTGTCTTTATTACAGCCATTCTTTTACTTCTATCCTTACCAGTCCTAGCAGGAGCTATTACTATGCTACTTACAGATCGTAACTTAAATACATCTTTTTTTGACCCGGCTGGAGGAGGGGACCCGGTATTATATCAACATTTATTTTGATTCTTCGGGCACCCTGAAGTCTATATTTTAATTTTACCTGGATTTGGGTTAATTTCTCATATTGTTAGTCAAGAGTCAGG
>5RB1_11
TACAAATCATAAAGACATTGGAACGTTATATTTTATCCTAGGGGCATGATCAGGAATAGTAGGAACTGCCCTTAGTTTAATTATTCGAGCAGAACTAGGACAACCTGGTAGATTAATTGGAGATGACCAAATTTACAATGTTGTAGTTACAGCCCACGCTTTTATTATAATTTTCTTTATAGTTATACCAATCATGATTGGGGGGTTTGGAAACTGATTAGTTCCTCTAATACTAGGGGCCCCAGATATGGCTTTTCCTCGAATGAATAACATAAGTTTCTGACTGTTACCACCGGCACTTACTTTACTTCTTTCTAGAGGTATGGTAGAAAGTGGGGTAGGAACAGGATGAACTGTTTATCCACCACTATCAGCTGGAATTGCTCATGCAGGAGCTTCAGTAGACTTAGGTATTTTTTCTTTACATATAGCAGGAGCTTCTTCTATTCTAGGAGCAGTAAACTTTATTACAACGGTTATTAATATACGATCTAACGGTATAACTATAGACCGAATACCACTATTCGTGTGAGCTGTCTTTATTACAGCCATTCTTTTACTTCTATCCTTACCAGTCCTAGCAGGAGCTATTACTATGCTACTTACAGATCGTAACTTAAATACATCTTTTTTTGACCCGGCTGGAGGAGGGGACCCGGTATTATATCAACATTTATTTTGATTCTTCGGGCACCCTGAAGTCTATATTTTAATTTTACCTGGATTTGGGTTAATTTCTCATATTGTTAGTCAAGAGTCAGG
>7RB11_10
TACAAATCATAAAGACATTGGAACGTTATATTTTATCCTAGGGGCATGATCAGGAATAGTAGGAACTGCCCTTAGTTTAATTATTCGAGCAGAACTAGGACAACCTGGTAGATTAATTGGAGATGACCAAATTTACAATGTTGTAGTTACAGCCCACGCTTTTATTATAATTTTCTTTATAGTTATACCAATCATGATTGGGGGGTTTGGAAACTGATTAGTTCCTCTAATACTAGGGGCCCCAGATATGGCTTTTCCTCGAATGAATAACATAAGTTTCTGACTGTTACCACCGGCACTTACTTTACTTCTTTCTAGAGGTATGGTAGAAAGTGGGGTAGGAACAGGATGAACTGTTTATCCACCACTATCAGCTGGAATTGCTCATGCAGGAGCTTCAGTAGACTTAGGTATTTTTTCTTTACATATAGCAGGAGCTTCTTCTATTCTAGGAGCAGTAAACTTTATTACAACGGTTATTAATATACGATCTAACGGTATAACTATAGACCGAATACCACTATTCGTGTGAGCTGTCTTTATTACAGCCATTCTTTTACTTCTATCCTTACCAGTCCTAGCAGGAGCTATTACTATGCTACTTACAGATCGTAACTTAAATACATCTTTTTTTGACCCGGCTGGAGGAGGGGACCCGGTATTATATCAACATTTATTTTGATTCTTCGGGCACCCTGAAGTCTATATTTTAATTTTACCTGGATTTGGGTTAATTTCTCATATTGTTAGTCAAGAGTCAGG
>7RB11_7
TACAAATCATAAAGACATTGGAACGTTATATTTTATCCTAGGGGCATGATCAGGAATAGTAGGAACTGCCCTTAGTTTAATTATTCGAGCAGAACTAGGACAACCTGGTAGATTAATTGGAGATGACCAAATTTACAATGTTGTAGTTACAGCCCACGCTTTTATTATAATTTTCTTTATAGTTATACCAATCATGATTGGGGGGTTTGGAAACTGATTAGTTCCTCTAATACTAGGGGCCCCAGATATGGCTTTTCCTCGAATGAATAACATAAGTTTCTGACTGTTACCACCGGCACTTACTTTACTTCTTTCTAGAGGTATGGTAGAAAGTGGGGTAGGAACAGGATGAACTGTTTATCCACCACTATCAGCTGGAATTGCTCATGCAGGAGCTTCAGTAGACTTAGGTATTTTTTCTTTACATATAGCAGGAGCTTCTTCTATTCTAGGAGCAGTAAACTTTATTACAACGGTTATTAATATACGATCTAACGGTATAACTATAGACCGAATACCACTATTCGTGTGAGCTGTCTTTATTACAGCCATTCTTTTACTTCTATCCTTACCAGTCCTAGCAGGAGCTATTACTATGCTACTTACAGATCGTAACTTAAATACATCTTTTTTTGACCCGGCTGGAGGAGGGGACCCGGTATTATATCAACATTTATTTTGATTCTTCGGGCACCCTGAAGTCTATATTTTAATTTTACCTGGATTTGGGTTAATTTCTCATATTGTTAGTCAAGAGTCAGG
>7RB1A
TACAAATCATAAAGACATTGGAACGTTATATTTTATCCTAGGGGCATGATCAGGAATAGTAGGAACTGCCCTTAGTTTAATTATTCGAGCAGAACTAGGACAACCTGGTAGATTAATTGGAGATGACCAAATTTACAATGTTGTAGTTACAGCCCACGCTTTTATTATAATTTTCTTTATAGTTATACCAATCATGATTGGGGGGTTTGGAAACTGATTAGTTCCTCTAATACTAGGGGCCCCAGATATGGCTTTTCCTCGAATGAATAACATAAGTTTCTGACTGTTACCACCGGCACTTACTTTACTTCTTTCTAGAGGTATGGTAGAAAGTGGGGTAGGAACAGGATGAACTGTTTATCCACCACTATCAGCTGGAATTGCTCATGCAGGAGCTTCAGTAGACTTAGGTATTTTTTCTTTACATATAGCAGGAGCTTCTTCTATTCTAGGAGCAGTAAACTTTATTACAACGGTTATTAATATACGATCTAACGGTATAACTATAGACCGAATACCACTATTCGTGTGAGCTGTCTTTATTACAGCCATTCTTTTACTTCTATCCTTACCAGTCCTAGCAGGAGCTATTACTATGCTACTTACAGATCGTAACTTAAATACATCTTTTTTTGACCCGGCTGGAGGAGGGGACCCGGTATTATATCAACATTTATTTTGATTCTTCGGGCACCCTGAAGTCTATATTTTAATTTTACCTGGATTTGGGTTAATTTCTCATATTGTTAGTCAAGAGTCAGG
>8RB1A_11
TACAAATCATAAAGACATTGGAACGTTATATTTTATCCTAGGGGCATGATCAGGAATAGTAGGAACTGCCCTTAGTTTAATTATTCGAGCAGAACTAGGACAACCTGGTAGATTAATTGGAGATGACCAAATTTACAATGTTGTAGTTACAGCCCACGCTTTTATTATAATTTTCTTTATAGTTATACCAATCATGATTGGGGGGTTTGGAAACTGATTAGTTCCTCTAATACTAGGGGCCCCAGATATGGCTTTTCCTCGAATGAATAACATAAGTTTCTGACTGCTACCACCGGCACTTACTTTACTTCTTTCTAGAGGTATGGTAGAAAGTGGGGTAGGAACAGGATGAACTGTTTATCCACCACTATCAGCTGGAATTGCTCATGCAGGAGCTTCAGTAGACTTAGGTATTTTTTCTTTACATATAGCAGGAGCTTCTTCTATTCTAGGAGCAGTAAACTTTATTACAACGGTTATTAATATACGATCTAACGGTATAACTATAGACCGAATACCACTATTCGTGTGAGCTGTCTTTATTACAGCCATTCTTTTACTTCTATCCTTACCAGTCCTAGCAGGAGCTATTACTATGCTACTTACAGATCGTAACTTAAATACATCTTTTTTTGACCCGGCTGGAGGAGGGGACCCGGTATTATATCAACATTTATTTTGATTCTTCGGGCACCCTGAAGTCTATATTTTAATTTTACCTGGATTTGGGTTAATTTCTCATATTGTTAGTCAAGAGTCAGG
>7RB3A
TACAAATCATAAAGACATTGGAACGTTATATTTTATCCTAGGGGCATGATCAGGAATAGTAGGAACTGCCCTTAGTTTAATTATTCGAGCAGAACTAGGACAACCTGGTAGATTAATTGGAGATGACCAAATTTACAATGTTGTAGTTACAGCCCACGCTTTTATTATAATTTTCTTTATAGTTATACCAATCATGATTGGGGGGTTTGGAAACTGATTAGTTCCTCTAATACTAGGGGCCCCAGATATGGCTTTTCCTCGAATGAATAACATAAGTTTCTGACTGCTACCACCGGCACTTACTTTACTTCTTTCTAGAGGTATGGTAGAAAGTGGGGTAGGAACAGGATGAACTGTTTATCCACCACTATCAGCTGGAATTGCTCATGCAGGAGCTTCAGTAGACTTAGGTATTTTTTCTTTACATATAGCAGGAGCTTCTTCTATTCTAGGAGCAGTAAACTTTATTACAACGGTTATTAATATACGATCTAACGGTATAACTATAGACCGAATACCACTATTCGTGTGAGCTGTCTTTATTACAGCCATTCTTTTACTTCTATCCTTACCAGTCCTAGCAGGAGCTATTACTATGCTACTTACAGATCGTAACTTAAATACATCTTTTTTTGACCCGGCTGGAGGAGGGGACCCGGTATTATATCAACATTTATTTTGATTCTTCGGGCACCCTGAAGTCTATATTTTAATTTTACCTGGATTTGGGTTAATTTCTCATATTGTTAGTCAAGAGTCAGG
>7RB11_9
TACAAATCATAAAGACATTGGAACGTTATATTTTATCCTAGGGGCATGATCAGGAATAGTAGGAACTGCCCTTAGTTTAATTATTCGAGCAGAACTAGGACAACCTGGTAGATTAATTGGAGATGACCAAATTTACAATGTTGTGGTTACAGCCCACGCTTTTATTATAATTTTCTTTATAGTTATACCAATCATGATTGGGGGGTTTGGAAACTGATTAGTTCCTCTAATACTAGGGGCCCCAGATATGGCTTTTCCTCGAATGAATAACATAAGTTTCTGACTGTTACCACCGGCACTTACTTTACTTCTTTCTAGAGGTATGGTAGAAAGTGGGGTAGGAACAGGATGAACTGTTTATCCACCACTATCAGCTGGAATTGCTCATGCAGGAGCTTCAGTAGACTTAGGTATTTTTTCTTTACATATAGCAGGAGCTTCTTCTATTCTAGGAGCAGTAAACTTTATTACAACGGTTATTAATATACGATCTAACGGTATAACTATAGACCGAATACCACTATTCGTGTGAGCTGTCTTTATTACAGCCATTCTTTTACTTCTATCCTTACCAGTCCTAGCAGGAGCTATTACTATGCTACTTACAGATCGTAACTTAAATACATCTTTTTTTGACCCGGCTGGAGGAGGGGACCCGGTATTATATCAACATTTATTTTGATTCTTCGGGCACCCTGAAGTCTATATTTTAATTTTACCTGGATTTGGGTTAATTTCTCATATTGTTAGTCAAGAGTCAGG
>7RB11_4
TACAAATCATAAAGACATTGGAACGTTATATTTTATCCTAGGAGCATGATCAGGAATAGTAGGAACTGCCCTTAGTTTAATTATTCGAGCAGAACTAGGACAACCTGGTAGATTAATTGGAGATGACCAAATTTACAATGTTGTAGTTACAGCCCACGCTTTTATTATAATTTTCTTTATAGTTATACCAATCATGATTGGGGGGTTTGGAAACTGATTAGTTCCTCTAATACTAGGGGCCCCAGATATGGCTTTTCCTCGAATGAATAACATAAGTTTCTGACTGTTACCACCGGCACTTACTTTACTTCTTTCTAGAGGTATGGTAGAAAGTGGAGTAGGAACAGGATGAACTGTTTATCCACCACTATCAGCTGGAATTGCTCATGCAGGAGCTTCAGTAGACTTAGGTATTTTTTCTTTACATATAGCAGGAGCTTCTTCTATTCTAGGAGCAGTAAACTTTATTACAACGGTTATTAATATACGATCTAACGGTATAACTATAGACCGAATACCACTATTCGTGTGAGCTGTCTTTATTACAGCCATTCTTTTACTTCTATCCTTACCAGTCCTAGCAGGAGCTATTACTATGCTACTTACAGATCGTAACTTAAATACATCTTTTTTTGACCCGGCTGGAGGAGGGGACCCGGTATTATATCAACATTTATTTTGATTCTTCGGGCACCCTGAAGTCTATATTTTAATTTTACCTGGATTTGGGTTAATTTCTCATATTGTTAGTCAAGAGTCAGG
>7RB11_16
TACAAATCATAAAGACATTGGAACGTTATATTTTATCCTAGGGGCATGATCAGGAATAGTAGGAACTGCCCTTAGTTTAATTATTCGAGCAGAACTAGGACAACCTGGTAGATTAATTGGAGATGACCAAATTTACAATGTTGTAGTTACAGCCCACGCTTTTATTATAATTTTCTTTATAGTTATACCAATCATGATTGGGGGGTTTGGAAACTGATTAGTTCCTCTAATACTAGGGGCCCCAGATATGGCTTTTCCTCGAATGAATAACATAAGTTTCTGACTGTTACCACCGGCACTTACTTTACTTCTTTCTAGAGGTATGGTAGAAAGTGGAGTAGGAACAGGATGAACTGTTTATCCACCACTATCAGCTGGAATTGCTCATGCAGGAGCTTCAGTAGACTTAGGTATTTTTTCTTTACATATAGCAGGAGCTTCTTCTATTCTAGGAGCAGTAAACTTTATTACAACGGTTATTAATATACGATCTAACGGTATAACTATAGACCGAATACCACTATTCGTGTGAGCTGTCTTTATTACAGCCATTCTTTTACTTCTATCCTTACCAGTCCTAGCAGGAGCTATTACTATGCTACTTACAGATCGTAACTTAAATACATCTTTTTTTGACCCGGCTGGAGGAGGGGACCCGGTATTATATCAACATTTATTTTGATTCTTCGGGCACCCTGAAGTCTATATTTTAATTTTACCTGGATTTGGGTTAATTTCTCATATTGTTAGTCAAGAGTCAGG
>7RB11_11
TACAAATCATAAAGACATTGGAACGTTATATTTTATCCTAGGGGCATGATCAGGAATAGTAGGAACTGCCCTTAGTTTAATTATTCGAGCAGAACTAGGACAACCTGGTAGATTGATTGGAGATGACCAAATTTACAATGTTGTAGTTACAGCCCACGCTTTTATTATAATTTTCTTTATAGTTATACCAATCATGATTGGGGGGTTTGGAAACTGATTAGTTCCTCTAATACTAGGGGCCCCAGATATGGCTTTTCCTCGAATGAATAACATAAGTTTCTGACTGTTACCACCGGCACTTACTTTACTTCTTTCTAGAGGTATGGTAGAAAGTGGGGTAGGAACAGGATGAACTGTTTATCCACCACTATCAGCTGGAATTGCTCATGCAGGAGCTTCAGTAGACTTAGGTATTTTTTCTTTACATATAGCAGGAGCTTCTTCTATTCTAGGAGCAGTAAACTTTATTACAACGGTTATTAATATACGATCTAACGGTATAACTATAGACCGAATACCACTATTCGTGTGAGCTGTCTTTATTACAGCCATTCTTTTACTTCTATCCTTACCAGTCCTAGCAGGAGCTATTACTATGCTACTTACAGATCGTAACTTAAATACATCTTTTTTTGACCCAGCTGGAGGAGGGGACCCGGTATTATATCAACATTTATTTTGATTCTTCGGGCACCCTGAAGTCTATATTTTAATTTTACCTGGATTTGGGTTAATTTCTCATATTGTTAGTCAAGAGTCAGG
>7RB11_15
TACAAATCATAAAGACATTGGAACGTTATATTTTATCCTAGGGGCATGATCAGGAATAGTAGGAACTGCCCTTAGTTTAATTATTCGAGCAGAACTAGGACAACCTGGTAGATTAATTGGAGATGACCAAATTTACAATGTTGTAGTTACAGCCCACGCTTTTATTATAATTTTCTTTATAGTTATACCAATCATGATTGGGGGGTTTGGAAACTGATTAGTTCCTCTAATACTAGGGGCCCCAGATATGGCTTTTCCTCGAATGAATAACATAAGTTTCTGACTCTTACCACCGGCACTTACTTTACTTCTTTCTAGAGGTATGGTAGAAAGTGGGGTAGGAACAGGATGAACTGTTTATCCACCACTATCAGCTGGAATTGCTCATGCAGGAGCTTCAGTAGACTTAGGTATTTTTTCTTTACATATAGCAGGAGCTTCTTCTATTCTAGGAGCAGTAAACTTTATTACAACGGTTATTAATATACGATCTAACGGTATAACTATAGACCGAATACCACTATTCGTGTGAGCTGTCTTTATTACAGCCATTCTTTTACTTCTATCCTTACCAGTCCTAGCAGGAGCTATTACTATGCTACTTACAGATCGTAACTTAAATACATCTTTTTTTGACCCGGCTGGAGGAGGGGACCCGGTATTATATCAACATTTATTTTGATTCTTCGGGCACCCTGAAGTCTATATTTTAATTTTACCTGGATTTGGGTTAATTTCTCATATTGTTAGTCAAGAGTCAGG
>6RB2C
TACAAATCATAAAGACATTGGAACGTTATATTTTATCCTAGGGGCATGATCAGGAATAGTAGGAACTGCCCTTAGTTTAATTATTCGAGCAGAACTAGGACAACCTGGTAGATTAATTGGAGATGACCAAATTTACAATGTTGTAGTTACAGCCCACGCTTTTATTATAATTTTCTTTATAGTTATACCAATCATGATTGGGGGGTTTGGAAACTGATTAGTTCCTCTAATACTAGGGGCCCCAGATATGGCTTTTCCTCGAATGAATAACATAAGTTTCTGACTGTTACCACCGGCACTTACTTTACTTCTTTCTAGAGGTATGGTAGAAAGTGGGGTAGGAACAGGATGAACTGTTTATCCACCACTATCAGCAGGAATTGCTCATGCAGGAGCTTCAGTAGACTTAGGTATTTTTTCTTTACATATAGCAGGAGCTTCTTCTATTCTAGGAGCAGTAAACTTTATTACAACGGTTATTAATATACGATCTAACGGTATAACTATAGACCGAATACCACTATTCGTGTGAGCTGTCTTTATTACAGCCATTCTTTTACTTCTATCCTTACCAGTCCTAGCAGGAGCTATTACTATGCTACTTACAGATCGTAACTTAAATACATCTTTTTTTGACCCGGCTGGAGGAGGGGACCCGGTATTATATCAACATTTATTTTGATTCTTCGGGCACCCTGAAGTCTATATTTTAATTTTACCTGGATTTGGGTTAATTTCTCATATTGTTAGTCAAGAGTCAGG
>7RB3B
TACAAATCATAAAGACATTGGAACGTTATATTTTATCCTAGGGGCATGGTCAGGAATAGTAGGAACTGCCCTTAGTTTAATTATTCGAGCAGAACTAGGACAACCTGGTAGATTAATTGGAGATGACCAAATTTACAATGTTGTAGTTACAGCCCACGCTTTTATTATAATTTTCTTTATAGTTATACCAATCATGATTGGGGGGTTTGGAAACTGATTAGTTCCTCTAATACTAGGGGCCCCAGATATGGCTTTTCCTCGAATGAATAACATAAGTTTCTGACTGTTACCACCGGCACTTACTTTACTTCTTTCTAGAGGTATGGTAGAAAGTGGAGTAGGAACAGGATGAACTGTTTATCCACCACTATCAGCTGGAATTGCTCATGCAGGAGCTTCAGTAGACTTAGGTATTTTTTCTTTACATATAGCAGGAGCTTCTTCTATTCTAGGAGCAGTAAACTTTATTACAACGGTTATTAATATACGATCTAACGGTATAACTATAGACCGAATACCACTATTCGTGTGAGCTGTCTTTATTACGGCCATTCTTTTACTTCTATCCTTACCAGTCCTAGCAGGAGCTATTACTATGCTACTTACAGATCGTAACTTAAATACATCTTTTTTTGACCCGGCTGGAGGAGGGGACCCGGTATTATATCAACATTTATTTTGATTCTTCGGACACCCTGAAGTCTATATTTTAATTTTACCTGGATTTGGGTTAATTTCTCATATTGTTAGTCAAGAGTCAGG
>3RB4
TACAAATCATAAAGACATTGGAACGTTATATTTTATCCTAGGGGCATGGTCAGGAATAGTAGGAACTGCCCTTAGTTTAATTATTCGAGCAGAACTAGGACAACCTGGTAGATTAATTGGAGATGACCAGATTTACAATGTTGTAGTTACAGCCCACGCTTTTATTATAATTTTCTTTATAGTTATACCAATCATGATTGGGGGGTTTGGAAACTGATTAGTTCCTCTAATACTAGGGGCCCCAGATATGGCTTTTCCTCGAATGAATAACATAAGTTTCTGACTGTTACCACCGGCACTTACTTTACTTCTTTCTAGAGGTATGGTAGAAAGTGGAGTAGGAACAGGATGAACTGTTTATCCACCACTATCAGCTGGAATTGCTCATGCAGGAGCTTCAGTAGACTTAGGTATTTTTTCTTTACATATAGCAGGAGCTTCTTCTATTCTAGGAGCAGTAAACTTTATTACAACGGTTATTAATATACGATCTAACGGTATAACTATAGACCGAATACCACTATTCGTGTGAGCTGTCTTTATTACAGCCATTCTTTTACTTCTATCCTTACCAGTCCTAGCAGGAGCTATTACTATGCTACTTACAGATCGTAACTTAAATACATCTTTTTTTGACCCGGCTGGAGGAGGGGACCCGGTATTATATCAACATTTATTTTGATTCTTCGGACACCCTGAAGTCTATATTTTAATTTTACCTGGATTTGGGTTAATTTCTCATATTGTTAGTCAAGAGTCAGG
>6RB2B
TACAAATCATAAAGACATTGGAACGTTATATTTTATCCTAGGGGCATGGTCAGGAATAGTAGGAACTGCCCTTAGTTTAATTATTCGAGCAGAACTAGGACAACCTGGTAGATTAATTGGAGATGACCAAATTTACAATGTTGTAGTTACAGCCCACGCTTTTATTATAATTTTCTTTATAGTTATACCAATCATGATTGGGGGGTTTGGAAACTGATTAGTTCCTCTAATACTAGGGGCCCCAGATATGGCTTTTCCTCGAATGAATAACATAAGTTTCTGACTGTTACCACCGGCACTTACTTTACTTCTTTCTAGAGGTATGGTAGAAAGTGGAGTAGGAACAGGATGAACTGTTTATCCACCACTATCAGCTGGAATTGCTCATGCAGGAGCTTCAGTAGACTTAGGTATTTTTTCTTTACATATAGCAGGAGCTTCTTCTATTCTAGGAGCAGTGAACTTTATTACAACGGTTATTAATATACGATCTAACGGTATAACTATAGACCGAATACCACTATTCGTGTGAGCTGTCTTTATTACAGCCATTCTTTTACTTCTATCCTTACCAGTCCTAGCAGGAGCTATTACTATGCTACTTACAGATCGTAACTTAAATACATCTTTTTTTGACCCGGCTGGAGGAGGGGACCCGGTATTATATCAACATTTATTTTGATTCTTCGGACACCCTGAAGTCTATATTTTAATTTTACCTGGATTTGGGTTAATTTCTCATATTGTTAGTCAAGAGTCAGG
>4HS21
TACAAATCATAAAGACATTGGAACGTTATATTTTATCCTAGGGGCATGATCAGGAATAGTAGGAACTGCCCTTAGTTTAATTATTCGAGCAGAACTGGGACAACCTGGTAGATTAATTGGAGATGACCAAATTTACAATGTTGTAGTTACAGCCCACGCTTTTATTATAATTTTCTTTATAGTTATACCAATCATGATTGGGGGGTTTGGAAACTGATTAGTTCCTCTAATACTAGGGGCCCCAGATATGGCTTTTCCTCGAATGAATAACATAAGTTTCTGACTGTTACCGCCAGCACTTACTTTACTTCTTTCTAGAGGTATGGTAGAAAGTGGGGTAGGAACGGGATGAACTGTTTATCCACCACTATCAGCTGGAATTGCTCATGCAGGAGCTTCAGTAGACTTAGGTATTTTTTCTTTACATATAGCAGGAGCTTCTTCTATTCTAGGAGCAGTAAACTTTATTACAACGGTTATTAATATACGATCTAACGGTATAACTATAGACCGAATACCACTATTCGTGTGAGCTGTCTTTATTACAGCCATTCTTTTACTTCTATCCTTACCAGTCCTAGCAGGAGCTATTACTATGCTACTTACAGATCGTAACTTAAATACATCTTTTTTTGACCCGGCTGGAGGAGGGGACCCGGTATTATATCAACATTTATTTTGATTCTTCGGGCACCCTGAAGTCTATATTTTAATTTTACCTGGATTTGGGTTAATTTCTCATATTGTTAGTCAAGAGTCGGG
>3HS6
TACAAATCATAAAGACATTGGAACGTTATATTTTATCCTAGGGGCATGATCAGGAATAGTAGGAACTGCCCTTAGTTTAATTATTCGAGCAGAACTGGGACAACCTGGTAGATTAATTGGAGATGACCAAATTTACAATGTTGTAGTTACAGCCCACGCTTTTATTATAATTTTCTTTATAGTTATACCAATCATGATTGGGGGGTTTGGAAACTGATTAGTTCCTCTAATACTAGGGGCCCCAGATATGGCTTTTCCTCGAATGAATAACATAAGTTTCTGACTGTTACCGCCAGCACTTACTTTACTTCTTTCTAGAGGTATGGTAGAAAGTGGGGTAGGAACGGGATGAACTGTTTATCCACCACTATCAGCTGGAATTGCTCATGCAGGAGCTTCAGTAGACTTAGGTATTTTTTCTTTACATATAGCAGGAGCTTCTTCTATTCTAGGAGCAGTAAACTTTATTACAACGGTTATTAATATACGATCTAACGGTATAACTATAGACCGAATACCACTATTCGTGTGAGCTGTCTTTATTACAGCCATTCTTTTACTTCTATCCTTACCAGTCCTAGCAGGAGCTATTACTATGCTACTTACAGATCGTAACTTAAATACATCTTTTTTTGACCCGGCTGGAGGAGGGGACCCGGTATTATATCAACATTTATTTTGATTCTTCGGGCACCCTGAAGTCTATATTTTAATTTTACCTGGATTTGGGTTAATTTCTCATATTGTTAGTCAAGAGTCGGG
>3HS14
TACAAATCATAAAGACATTGGAACGTTATATTTTATCCTAGGGGCATGATCAGGAATAGTAGGAACTGCCCTTAGTTTAATTATTCGAGCAGAACTGGGACAACCTGGTAGATTAATTGGAGATGACCAAATTTACAATGTTGTAGTTACAGCCCACGCTTTTATTATAATTTTCTTTATAGTTATACCAATCATGATTGGGGGGTTTGGAAACTGATTAGTTCCTCTAATACTAGGGGCCCCAGATATGGCTTTTCCTCGAATGAATAACATAAGTTTCTGACTGTTACCGCCAGCACTTACTTTACTTCTTTCTAGAGGTATGGTAGAAAGTGGGGTAGGAACGGGATGAACTGTTTATCCACCACTATCAGCTGGAATTGCTCATGCAGGAGCTTCAGTAGACTTAGGTATTTTTTCTTTACATATAGCAGGAGCTTCTTCTATTCTAGGAGCAGTAAACTTTATTACAACGGTTATTAATATACGATCTAACGGTATAACTATAGACCGAATACCACTATTCGTGTGAGCTGTCTTTATTACAGCCATTCTTTTACTTCTATCCTTACCAGTCCTAGCAGGAGCTATTACTATGCTACTTACAGATCGTAACTTAAATACATCTTTTTTTGACCCGGCTGGAGGAGGGGACCCGGTATTATATCAACATTTATTTTGATTCTTCGGGCACCCTGAAGTCTATATTTTAATTTTACCTGGATTTGGGTTAATTTCTCATATTGTTAGTCAAGAGTCGGG
>3HS5
TACAAATCATAAAGACATTGGAACGTTATATTTTATCCTAGGGGCATGATCAGGAATAGTAGGAACTGCCCTTAGTTTAATTATTCGAGCAGAACTGGGACAACCTGGTAGATTAATTGGAGATGACCAAATTTACAATGTTGTAGTTACAGCCCACGCTTTTATTATAATTTTCTTTATAGTTATACCAATCATGATTGGGGGGTTTGGAAACTGATTAGTTCCTCTAATACTAGGGGCCCCAGATATGGCTTTTCCTCGAATGAATAACATAAGTTTCTGACTGTTACCGCCAGCACTTACTTTACTTCTTTCTAGAGGTATGGTAGAAAGTGGGGTAGGAACGGGATGAACTGTTTATCCACCACTATCAGCTGGAATTGCTCATGCAGGAGCTTCAGTAGACTTAGGTATTTTTTCTTTACATATAGCAGGAGCTTCTTCTATTCTAGGAGCAGTAAACTTTATTACAACGGTTATTAATATACGATCTAACGGTATAACTATAGACCGAATACCACTATTCGTGTGAGCTGTCTTTATTACAGCCATTCTTTTACTTCTATCCTTACCAGTCCTAGCAGGAGCTATTACTATGCTACTTACAGATCGTAACTTAAATACATCTTTTTTTGACCCGGCTGGAGGAGGGGACCCGGTATTATATCAACATTTATTTTGATTCTTCGGGCACCCTGAAGTCTATATTTTAATTTTACCTGGATTTGGGTTAATTTCTCATATTGTTAGTCAAGAGTCGGG
>3RB3
TACAAATCATAAAGACATTGGAACGTTATATTTTATCCTAGGGGCATGATCAGGAATAGTAGGAACTGCCCTTAGTTTAATTATTCGAGCAGAACTGGGACAACCTGGTAGATTAATTGGAGATGACCAAATTTACAATGTTGTAGTTACAGCCCACGCTTTTATTATAATTTTCTTTATAGTTATACCAATCATGATTGGGGGGTTTGGAAACTGATTAGTTCCTCTAATACTAGGGGCCCCAGATATGGCTTTTCCTCGAATGAATAACATAAGTTTCTGACTGTTACCACCAGCACTTACTTTACTTCTTTCTAGAGGTATGGTAGAAAGTGGGGTAGGAACGGGATGAACTGTTTATCCACCACTATCAGCTGGAATTGCTCATGCAGGAGCTTCAGTAGACTTAGGTATTTTTTCTTTACATATAGCAGGAGCTTCTTCTATTCTAGGAGCAGTAAACTTTATTACAACGGTTATTAATATACGATCTAACGGTATAACTATAGACCGAATACCACTATTCGTGTGAGCTGTCTTTATTACAGCCATTCTTTTACTTCTATCCTTACCAGTCCTAGCAGGAGCTATTACTATGCTACTTACAGATCGTAACTTAAATACATCTTTTTTTGACCCGGCTGGAGGAGGGGACCCGGTATTATATCAACATTTATTTTGATTCTTCGGGCACCCTGAAGTCTATATTTTAATTTTACCTGGATTTGGGTTAATTTCTCATATTGTTAGTCAAGAGTCGGG
>7RB11_17
TACAAATCATAAAGACATTGGAACGTTATATTTTATCCTAGGGGCATGATCAGGAATAGTAGGAACTGCCCTTAGTTTAATTATTCGAGCAGAACTGGGACAACCTGGTAGATTAATTGGAGATGACCAAATTTACAATGTTGTAGTTACAGCCCACGCTTTTATTATAATTTTCTTTATAGTTATACCAATCATGATTGGGGGGTTTGGAAACTGATTAGTTCCTCTAATACTAGGGGCCCCAGATATGGCTTTTCCTCGAATGAATAACATAAGTTTCTGACTGTTACCACCAGCACTTACTTTACTTCTTTCTAGAGGTATGGTAGAAAGTGGGGTAGGAACGGGATGAACTGTTTATCCACCACTATCAGCTGGAATTGCTCATGCAGGAGCTTCAGTAGACTTAGGTATTTTTTCTTTACATATAGCAGGAGCTTCTTCTATTCTAGGAGCAGTAAACTTTATTACAACGGTTATTAATATACGATCTAACGGTATAACTATAGACCGAATACCACTATTCGTGTGAGCTGTCTTTATTACAGCCATTCTTTTACTTCTATCCTTACCAGTCCTAGCAGGAGCTATTACTATGCTACTTACAGATCGTAACTTAAATACATCTTTTTTTGACCCGGCTGGAGGAGGGGACCCGGTATTATATCAACATTTATTTTGATTCTTCGGGCACCCTGAAGTCTATATTTTAATTTTACCTGGATTTGGGTTAATTTCTCATATTGTTAGTCAAGAGTCGGG
>3HS4
TACAAATCATAAAGACATTGGAACGTTATATTTTATCCTAGGGGCATGATCAGGAATAGTAGGAACTGCCCTTAGTTTAATTATTCGAGCAGAACTGGGACAACCTGGTAGATTAATTGGAGATGACCAAATTTACAATGTTGTAGTTACAGCCCACGCTTTTATTATAATTTTCTTTATAGTTATACCAATCATGATTGGGGGGTTTGGAAACTGATTAGTTCCTCTAATACTAGGGGCCCCAGATATGGCTTTTCCTCGAATGAATAACATAAGTTTCTGACTGTTACCACCAGCACTTACTTTACTTCTTTCTAGAGGTATGGTAGAAAGTGGGGTAGGAACGGGATGAACTGTTTATCCACCACTATCAGCTGGAATTGCTCATGCAGGAGCTTCAGTAGACTTAGGTATTTTTTCTTTACATATAGCAGGAGCTTCTTCTATTCTAGGAGCAGTAAACTTTATTACAACGGTTATTAATATACGATCTAACGGTATAACTATAGACCGAATACCACTATTCGTGTGAGCTGTCTTTATTACAGCCATTCTTTTACTTCTATCCTTACCAGTCCTAGCAGGAGCTATTACTATGCTACTTACAGATCGTAACTTAAATACATCTTTTTTTGACCCGGCTGGAGGAGGGGACCCGGTATTATATCAACATTTATTTTGATTCTTCGGGCACCCTGAAGTCTATATTTTAATTTTACCTGGATTTGGGTTAATTTCTCATATTGTTAGTCAAGAGTCGGG
>1CH2B_11
TACAAATCATAAAGACATTGGAACGTTATATTTTATCCTAGGGGCATGATCAGGAATAGTAGGAACTGCCCTTAGTTTAATTATTCGAGCAGAACTGGGACAACCTGGTAGATTAATTGGAGATGACCAAATTTACAATGTTGTAGTTACAGCCCACGCTTTTATTATAATTTTCTTTATAGTTATACCAATCATGATTGGGGGGTTTGGAAACTGATTAGTTCCTCTAATACTAGGGGCCCCAGATATGGCTTTTCCTCGAATGAATAACATAAGTTTCTGACTGTTACCACCAGCACTTACTTTACTTCTTTCTAGAGGTATGGTAGAAAGTGGGGTAGGAACGGGATGAACTGTTTATCCACCACTATCAGCTGGAATTGCTCATGCAGGAGCTTCAGTAGACTTAGGTATTTTTTCTTTACATATAGCAGGAGCTTCTTCTATTCTAGGAGCAGTAAACTTTATTACAACGGTTATTAATATACGATCTAACGGTATAACTATAGACCGAATACCACTATTCGTGTGAGCTGTCTTTATTACAGCCATTCTTTTACTTCTATCCTTACCAGTCCTAGCAGGAGCTATTACTATGCTACTTACAGATCGTAACTTAAATACATCTTTTTTTGACCCGGCTGGAGGAGGGGACCCGGTATTATATCAACATTTATTTTGATTCTTCGGGCACCCTGAAGTCTATATTTTAATTTTACCTGGATTTGGGTTAATTTCTCATATTGTTAGTCAAGAGTCGGG
>5RB1C
TACAAATCATAAAGACATTGGAACGTTATATTTTATCCTAGGGGCATGATCAGGAATAGTAGGAACTGCCCTTAGTTTAATTATTCGAGCAGAACTGGGACAACCTGGTAGATTAATTGGAGATGACCAAATTTACAATGTTGTAGTTACAGCCCACGCTTTTATTATAATTTTCTTTATAGTTATACCAATCATGATTGGGGGGTTTGGAAACTGATTAGTTCCTCTAATACTAGGGGCCCCAGATATGGCTTTTCCTCGAATGAATAACATAAGTTTCTGACTGTTACCACCAGCACTTACTTTACTTCTTTCTAGAGGTATGGTAGAAAGTGGGGTAGGAACGGGATGAACTGTTTATCCACCACTATCAGCTGGAATTGCTCATGCAGGAGCTTCAGTAGACTTAGGTATTTTTTCTTTACATATAGCAGGAGCTTCTTCTATTCTAGGAGCAGTAAACTTTATTACAACGGTTATTAATATACGATCTAACGGTATAACTATAGACCGAATACCACTATTCGTGTGAGCTGTCTTTATTACAGCCATTCTTTTACTTCTATCCTTACCAGTCCTAGCAGGAGCTATTACTATGCTACTTACAGATCGTAACTTAAATACATCTTTTTTTGACCCGGCTGGAGGAGGGGACCCGGTATTATATCAACATTTATTTTGATTCTTCGGGCACCCTGAAGTCTATATTTTAATTTTACCTGGATTTGGGTTAATTTCTCATATTGTTAGTCAAGAGTCGGG
>7RB1B
TACAAATCATAAAGACATTGGAACGTTATATTTTATCCTAGGGGCATGATCAGGAATAGTAGGAACTGCCCTTAGTTTAATTATTCGAGCAGAACTGGGACAACCTGGTAGATTAATTGGAGATGACCAAATTTACAATGTTGTAGTTACAGCCCACGCTTTTATTATAATTTTCTTTATAGTTATACCAATCATGATTGGGGGGTTTGGAAACTGATTAGTTCCTCTAATACTAGGGGCCCCAGATATGGCTTTTCCTCGAATGAATAACATAAGTTTCTGACTGTTACCACCAGCACTTACTTTACTTCTTTCTAGAGGTATGGTAGAAAGTGGGGTAGGAACGGGATGAACTGTTTATCCACCACTATCAGCTGGAATTGCTCATGCAGGAGCTTCAGTAGACTTAGGTATTTTTTCTTTACATATAGCAGGAGCTTCTTCTATTCTAGGAGCAGTAAACTTTATTACAACGGTTATTAATATACGATCTAACGGTATAACTATAGACCGAATACCACTATTCGTGTGAGCTGTCTTTATTACAGCCATTCTTTTACTTCTATCCTTACCAGTCCTAGCAGGAGCTATTACTATGCTACTTACAGATCGTAACTTAAATACATCTTTTTTTGACCCGGCTGGAGGAGGGGACCCGGTATTATATCAACATTTATTTTGATTCTTCGGGCACCCTGAAGTCTATATTTTAATTTTACCTGGATTTGGGTTAATTTCTCATATTGTTAGTCAAGAGTCGGG
>3HS9
TACAAATCATAAAGACATTGGAACGTTATATTTTATCCTAGGGGCATGATCAGGAATAGTAGGAACTGCCCTTAGTTTAATTATTCGAGCAGAACTGGGACAACCTGGTAGATTAATTGGAGATGACCAAATTTACAATGTTGTAGTTACAGCCCACGCTTTTATTATAATTTTCTTTATAGTTATACCAATCATGATTGGGGGGTTTGGAAACTGATTAGTTCCTCTAATACTAGGGGCCCCAGATATGGCTTTTCCTCGAATGAATAACATAAGTTTCTGACTGTTACCACCAGCACTTACTTTACTTCTCTCTAGAGGTATGGTAGAAAGTGGGGTAGGAACGGGATGAACTGTTTATCCACCACTATCAGCTGGAATTGCTCATGCAGGAGCTTCAGTAGACTTAGGTATTTTTTCTTTACATATAGCAGGAGCTTCTTCTATTCTAGGAGCAGTAAACTTTATTACAACGGTTATTAATATACGATCTAACGGTATAACTATAGACCGAATACCACTATTCGTGTGAGCTGTCTTTATTACAGCCATTCTTTTACTTCTATCCTTACCAGTCCTAGCAGGAGCTATTACTATGCTACTTACAGATCGTAACTTAAATACATCTTTTTTTGACCCGGCTGGAGGAGGGGACCCGGTATTATATCAACATTTATTTTGATTCTTCGGGCACCCTGAAGTCTATATTTTAATTTTACCTGGATTTGGGTTAATTTCTCATATTGTTAGTCAAGAGTCGGG
>3HS13
TACAAATCATAAAGACATTGGAACGTTATATTTTATCCTAGGGGCATGATCAGGAATAGTAGGAACTGCCCTTAGTTTAATTATTCGAGCAGAACTGGGACAACCTGGTAGATTAATTGGAGATGACCAAATTTACAATGTTGTAGTTACAGCCCACGCTTTTATTATAATTTTCTTTATAGTTATACCAATCATGATTGGGGGGTTTGGAAACTGATTAGTTCCTCTAATACTAGGGGCCCCAGATATGGCTTTTCCTCGAATGAATAACATAAGTTTCTGACTGTTACCACCAGCACTTACTTTACTTCTCTCTAGAGGTATGGTAGAAAGTGGGGTAGGAACGGGATGAACTGTTTATCCACCACTATCAGCTGGAATTGCTCATGCAGGAGCTTCAGTAGACTTAGGTATTTTTTCTTTACATATAGCAGGAGCTTCTTCTATTCTAGGAGCAGTAAACTTTATTACAACGGTTATTAATATACGATCTAACGGTATAACTATAGACCGAATACCACTATTCGTGTGAGCTGTCTTTATTACAGCCATTCTTTTACTTCTATCCTTACCAGTCCTAGCAGGAGCTATTACTATGCTACTTACAGATCGTAACTTAAATACATCTTTTTTTGACCCGGCTGGAGGAGGGGACCCGGTATTATATCAACATTTATTTTGATTCTTCGGGCACCCTGAAGTCTATATTTTAATTTTACCTGGATTTGGGTTAATTTCTCATATTGTTAGTCAAGAGTCGGG
>3HS12
TACAAATCATAAAGACATTGGAACGTTATATTTTATCCTAGGGGCATGATCAGGAATAGTAGGAACTGCCCTTAGTTTAATTATTCGAGCAGAACTGGGACAACCTGGTAGATTAATTGGAGATGACCAAATTTACAATGTTGTAGTTACAGCCCACGCTTTTATTATAATTTTCTTTATAGTTATACCAATCATGATTGGGGGGTTTGGAAACTGATTAGTTCCTCTAATACTAGGGGCCCCAGATATGGCTTTTCCTCGAATGAATAACATAAGTTTCTGACTGTTACCACCAGCACTTACTTTACTTCTCTCTAGAGGTATGGTAGAAAGTGGGGTAGGAACGGGATGAACTGTTTATCCACCACTATCAGCTGGAATTGCTCATGCAGGAGCTTCAGTAGACTTAGGTATTTTTTCTTTACATATAGCAGGAGCTTCTTCTATTCTAGGAGCAGTAAACTTTATTACAACGGTTATTAATATACGATCTAACGGTATAACTATAGACCGAATACCACTATTCGTGTGAGCTGTCTTTATTACAGCCATTCTTTTACTTCTATCCTTACCAGTCCTAGCAGGAGCTATTACTATGCTACTTACAGATCGTAACTTAAATACATCTTTTTTTGACCCGGCTGGAGGAGGGGACCCGGTATTATATCAACATTTATTTTGATTCTTCGGGCACCCTGAAGTCTATATTTTAATTTTACCTGGATTTGGGTTAATTTCTCATATTGTTAGTCAAGAGTCGGG
>5RB1B
TACAAATCATAAAGACATTGGAACGTTATATTTTATCCTAGGGGCATGATCAGGAATAGTAGGAACTGCCCTTAGTTTAATTATTCGAGCAGAACTGGGACAACCTGGTAGATTAATTGGAGATGACCAAATTTACAATGTTGTAGTTACAGCCCACGCTTTTATTATAATTTTCTTTATAGTTATACCAATCATGATTGGGGGGTTTGGAAACTGATTAGTTCCTCTAATACTAGGGGCCCCAGATATGGCTTTTCCTCGAATGAATAACATAAGTTTCTGACTGTTACCACCAGCACTTACTTTACTTCTTTCTAGGGGTATGGTAGAAAGTGGGGTAGGAACGGGATGAACTGTTTATCCACCACTATCAGCTGGAATTGCTCATGCAGGAGCTTCAGTAGACTTAGGTATTTTTTCTTTACATATAGCAGGAGCTTCTTCTATTCTAGGAGCAGTAAACTTTATTACAACGGTTATTAATATACGATCTAACGGTATAACTATAGACCGAATACCACTATTCGTGTGAGCTGTCTTTATTACAGCCATTCTTTTACTTCTATCCTTACCAGTCCTAGCAGGAGCTATTACTATGCTACTTACAGATCGTAACTTAAATACATCTTTTTTTGACCCGGCTGGAGGAGGGGACCCGGTATTATATCAACATTTATTTTGATTCTTCGGGCACCCTGAAGTCTATATTTTAATTTTACCTGGATTTGGGTTAATTTCTCATATTGTTAGTCAAGAGTCGGG
>7RB1C
TACAAATCATAAAGACATTGGAACGTTATATTTTATCCTAGGGGCATGATCAGGAATAGTAGGAACTGCCCTTAGTTTAATTATTCGAGCAGAACTGGGACAACCTGGTAGATTAATTGGAGATGACCAAATTTACAATGTTGTAGTTACAGCCCACGCTTTTATTATAATTTTCTTTATAGTTATACCAATCATGATCGGGGGGTTTGGAAACTGATTAGTTCCTCTAATACTAGGGGCCCCAGATATGGCTTTTCCTCGAATGAATAACATAAGTTTCTGACTGTTACCACCAGCACTTACTTTACTTCTTTCTAGAGGTATGGTAGAAAGTGGGGTAGGAACGGGATGAACTGTTTATCCACCACTATCAGCTGGAATTGCTCATGCAGGAGCTTCAGTAGACTTAGGTATTTTTTCTTTACATATAGCAGGAGCTTCTTCTATTCTAGGAGCAGTAAACTTTATTACAACGGTTATTAATATACGATCTAACGGTATAACTATAGACCGAATACCACTATTCGTGTGAGCTGTCTTTATTACAGCCATTCTTTTACTTCTATCCTTACCAGTCCTAGCAGGAGCTATTACTATGCTACTTACAGATCGTAACTTAAATACATCTTTTTTTGACCCGGCTGGAGGAGGGGACCCGGTATTATATCAACATTTATTTTGATTCTTCGGGCACCCTGAAGTCTATATTTTAATTTTACCTGGATTTGGGTTAATTTCTCATATTGTTAGTCAAGAGTCGGG
>7RB11_1
TACAAATCATAAAGACATTGGAACGTTATATTTTATCCTAGGGGCATGATCAGGAATAGTAGGAACTGCCCTTAGTTTAATTATTCGAGCAGAACTGGGACAACCTGGTAGATTAATTGGAGATGACCAAATTTACAATGTTGTAGTTACAGCCCACGCTTTTATTATAATTTTCTTTATAGTTATACCAATCATGATTGGGGGGTTTGGAAACTGATTAGTTCCTCTAATACTAGGGGCCCCAGATATGGCTTTTCCTCGAATGAATAACATAAGTTTCTGACTGTTACCACCAGCACTTACTTTACTTCTTTCTAGAGGTATGGTAGAAAGTGGGGTAGGAACAGGATGAACTGTTTATCCACCACTATCAGCTGGAATTGCTCATGCAGGAGCTTCAGTAGACTTAGGTATTTTTTCTTTACATATAGCAGGAGCTTCTTCTATTCTAGGAGCAGTAAACTTTATTACAACGGTTATTAATATACGATCTAACGGTATAACTATAGACCGAATACCACTATTCGTGTGAGCTGTCTTTATTACAGCCATTCTTTTACTTCTATCCTTACCAGTCCTAGCAGGAGCTATTACTATGCTACTTACAGATCGTAACTTAAATACATCTTTTTTTGACCCGGCTGGAGGAGGGGACCCGGTATTATATCAACATTTATTTTGATTCTTCGGGCACCCTGAAGTCTATATTTTAATTTTACCTGGATTTGGGTTAATTTCTCATATTGTTAGTCAAGAGTCGGG
>7RB11_8
TACAAATCATAAAGACATTGGAACGTTATATTTTATCCTAGGGGCATGATCAGGAATAGTAGGAACTGCCCTTAGTTTAATTATTNNNGCNGAACTGGGACAACCTGGTAGATTAATTGGAGATGACCAAATTTACAATGTTGTAGTTACAGCCCACGCTTTTATTATAATTTTCTTTATAGTTATACCAATCATGATTGGGGGGTTTGGAAACTGATTAGTTCCTCTAATACTAGGGGCCCCAGATATGGCTTTTCCTCGAATGAATAACATAAGTTTCTGACTGTTACCACCAGCACTTACTTTACTTCTTTCTAGAGGTATAGTAGAAAGTGGGGTAGGAACGGGATGAACTGTTTATCCACCACTATCAGCTGGAATTGCTCATGCAGGAGCTTCAGTAGACTTAGGTATTTTTTCTTTACATATAGCAGGAGCTTCTTCTATTCTAGGAGCAGTAAACTTTATTACAACGGTTATTAATATACGATCTAACGGTATAACTATAGACCGAATACCACTATTCGTGTGAGCTGTCTTTATTACAGCCATTCTTTTACTTCTATCCTTACCAGTCCTAGCAGGAGCTATTACTATGCTACTTACAGATCGTAACTTAAATACATCTTTTTTTGACCCGGCTGGAGGAGGGGACCCGGTATTATATCAACATTTATTTTGATTCTTCGGGCACCCTGAAGTCTATATTTTAATTTTACCTGGATTTGGGTTAATTTCTCATATTGTTAGTCAAGAGTCGGG
>3HS11
TACAAATCATAAAGACATTGGAACGTTATATTTTATCCTAGGGGCATGATCAGGAATAGTAGGAACTGCCCTTAGTTTAATTATTCGGGCAGAACTGGGACAACCTGGTAGATTAATTGGAGATGACCAAATTTACAATGTTGTAGTTACAGCCCACGCTTTTATTATAATTTTCTTTATAGTTATACCAATCATGATTGGGGGGTTTGGAAACTGATTAGTTCCTCTAATACTAGGGGCCCCAGATATGGCTTTTCCTCGAATGAATAACATAAGTTTCTGACTGTTACCACCAGCACTTACTTTACTTCTTTCTAGAGGTATGGTAGAAAGTGGGGTAGGAACAGGATGAACTGTTTATCCACCACTATCAGCTGGAATTGCTCATGCAGGAGCTTCAGTAGACTTAGGTATTTTTTCTTTACATATAGCAGGAGCTTCTTCTATTCTAGGAGCAGTAAACTTTATTACAACGGTTATTAATATACGATCTAACGGTATAACTATAGACCGAATACCACTATTCGTGTGAGCTGTCTTTATTACAGCCATTCTTTTACTTCTATCCTTACCAGTCCTAGCAGGAGCTATTACTATGCTACTTACAGATCGTAACTTAAATACATCTTTTTTTGACCCGGCTGGGGGAGGGGACCCGGTATTATATCAACATTTATTTTGATTCTTCGGGCACCCTGAAGTCTATATTTTAATTTTACCTGGATTTGGGTTAATTTCTCATATTGTTAGTCAAGAGTCGGG
>3HS3
TACAAATCATAAAGACATTGGAACGTTATATTTTATCCTAGGGGCATGATCAGGAATAGTAGGAACTGCCCTTAGTTTAATTATTCGGGCAGAACTGGGACAACCTGGTAGATTAATTGGAGATGACCAAATTTACAATGTTGTAGTTACAGCCCACGCTTTTATTATAATTTTCTTTATAGTTATACCAATCATGATTGGGGGGTTTGGAAACTGATTAGTTCCTCTAATACTAGGGGCCCCAGATATGGCTTTTCCTCGAATGAATAACATAAGTTTCTGACTGTTACCACCAGCACTTACTTTACTTCTTTCTAGAGGTATGGTAGAAAGTGGGGTAGGAACAGGATGAACTGTTTATCCACCACTATCAGCTGGAATTGCTCATGCAGGAGCTTCAGTAGACTTAGGTATTTTTTCTTTACATATAGCAGGAGCTTCTTCTATTCTAGGAGCAGTAAACTTTATTACAACGGTTATTAATATACGATCTAACGGTATAACTATAGACCGAATACCACTATTCGTGTGAGCTGTCTTTATTACAGCCATTCTTTTACTTCTATCCTTACCAGTCCTAGCAGGAGCTATTACTATGCTACTTACAGATCGTAACTTAAATACATCTTTTTTTGACCCGGCTGGGGGAGGGGACCCGGTATTATATCAACATTTATTTTGATTCTTCGGGCACCCTGAAGTCTATATTTTAATTTTACCTGGATTTGGGTTAATTTCTCATATTGTTAGTCAAGAGTCGGG
>3HS2
TACAAATCATAAAGACATTGGAACGTTATATTTTATCCTAGGGGCATGATCAGGAATAGTAGGAACTGCCCTTAGTTTAATTATTCGGGCAGAACTGGGACAACCTGGTAGATTAATTGGAGATGACCAAATTTACAATGTTGTAGTTACAGCCCACGCTTTTATTATAATTTTCTTTATAGTTATACCAATCATGATTGGGGGGTTTGGAAACTGATTAGTTCCTCTAATACTAGGGGCCCCAGATATGGCTTTTCCTCGAATGAATAACATAAGTTTCTGACTGTTACCACCAGCACTTACTTTACTTCTTTCTAGAGGTATGGTAGAAAGTGGGGTAGGAACAGGATGAACTGTTTATCCACCACTATCAGCTGGAATTGCTCATGCAGGAGCTTCAGTAGACTTAGGTATTTTTTCTTTACATATAGCAGGAGCTTCTTCTATTCTAGGAGCAGTAAACTTTATTACAACGGTTATTAATATACGATCTAACGGTATAACTATAGACCGAATACCACTATTCGTGTGAGCTGTCTTTATTACAGCCATTCTTTTACTTCTATCCTTACCAGTCCTAGCAGGAGCTATTACTATGCTACTTACAGATCGTAACTTAAATACATCTTTTTTTGACCCGGCTGGGGGAGGGGACCCGGTATTATATCAACATTTATTTTGATTCTTCGGGCACCCTGAAGTCTATATTTTAATTTTACCTGGATTTGGGTTAATTTCTCATATTGTTAGTCAAGAGTCGGG
>4HS20
TACAAATCATAAAGACATTGGAACGTTATATTTTATCCTAGGGGCATGATCAGGAATAGTAGGAACTGCCCTTAGTTTAATTATTCGAGCAGAACTGGGACAACCTGGTAGATTAATTGGAGATGACCAAATTTACAATGTTGTAGTTACAGCCCACGCTTTTATTATAATTTTCTTTATAGTTATACCAATCATGATTGGGGGGTTTGGAAACTGATTAGTTCCTCTAATACTAGGGGCCCCAGATATGGCTTTTCCTCGAATAAATAACATAAGTTTCTGACTGTTACCACCAGCACTTACTTTACTTCTTTCTAGAGGTATGGTAGAAAGTGGGGTAGGAACAGGATGAACTGTTTATCCACCGCTATCAGCTGGAATTGCTCATGCAGGAGCTTCAGTAGACTTAGGTATTTTTTCTTTACATATAGCAGGAGCTTCTTCTATTCTAGGAGCAGTAAACTTTATTACAACGGTTATTAATATACGATCTAACGGTATAACTATAGACCGAATACCACTATTCGTGTGAGCTGTCTTTATTACAGCCATTCTTTTACTTCTATCCTTACCAGTCCTAGCAGGAGCTATTACTATGCTACTTACAGATCGTAACTTAAATACATCTTTTTTTGACCCGGCTGGAGGAGGGGACCCGGTATTATATCAACATTTATTTTGATTCTTCGGGCACCCTGAAGTCTATATTTTAATTTTACCTGGATTTGGGTTAATTTCTCATATTGTTAGTCAAGAGTCGGG
>4HS19
TACAAATCATAAAGACATTGGAACGTTATATTTTATCCTAGGGGCATGATCAGGAATAGTAGGAACTGCCCTTAGTTTAATTATTCGAGCAGAACTGGGACAACCTGGTAGATTAATTGGAGATGACCAAATTTACAATGTTGTAGTTACAGCCCACGCTTTTATTATAATTTTCTTTATAGTTATACCAATCATGATTGGGGGGTTTGGAAACTGATTAGTTCCTCTAATACTAGGGGCCCCAGATATGGCTTTTCCTCGAATAAATAACATAAGTTTCTGACTGTTACCACCAGCACTTACTTTACTTCTTTCTAGAGGTATGGTAGAAAGTGGGGTAGGAACAGGATGAACTGTTTATCCACCGCTATCAGCTGGAATTGCTCATGCAGGAGCTTCAGTAGACTTAGGTATTTTTTCTTTACATATAGCAGGAGCTTCTTCTATTCTAGGAGCAGTAAACTTTATTACAACGGTTATTAATATACGATCTAACGGTATAACTATAGACCGAATACCACTATTCGTGTGAGCTGTCTTTATTACAGCCATTCTTTTACTTCTATCCTTACCAGTCCTAGCAGGAGCTATTACTATGCTACTTACAGATCGTAACTTAAATACATCTTTTTTTGACCCGGCTGGAGGAGGGGACCCGGTATTATATCAACATTTATTTTGATTCTTCGGGCACCCTGAAGTCTATATTTTAATTTTACCTGGATTTGGGTTAATTTCTCATATTGTTAGTCAAGAGTCGGG
>4HS18
TACAAATCATAAAGACATTGGAACGTTATATTTTATCCTAGGGGCATGATCAGGAATAGTAGGAACTGCCCTTAGTTTAATTATTCGAGCAGAACTGGGACAACCTGGTAGATTAATTGGAGATGACCAAATTTACAATGTTGTAGTTACAGCCCACGCTTTTATTATAATTTTCTTTATAGTTATACCAATCATGATTGGGGGGTTTGGAAACTGATTAGTTCCTCTAATACTAGGGGCCCCAGATATGGCTTTTCCTCGAATAAATAACATAAGTTTCTGACTGTTACCACCAGCACTTACTTTACTTCTTTCTAGAGGTATGGTAGAAAGTGGGGTAGGAACAGGATGAACTGTTTATCCACCGCTATCAGCTGGAATTGCTCATGCAGGAGCTTCAGTAGACTTAGGTATTTTTTCTTTACATATAGCAGGAGCTTCTTCTATTCTAGGAGCAGTAAACTTTATTACAACGGTTATTAATATACGATCTAACGGTATAACTATAGACCGAATACCACTATTCGTGTGAGCTGTCTTTATTACAGCCATTCTTTTACTTCTATCCTTACCAGTCCTAGCAGGAGCTATTACTATGCTACTTACAGATCGTAACTTAAATACATCTTTTTTTGACCCGGCTGGAGGAGGGGACCCGGTATTATATCAACATTTATTTTGATTCTTCGGGCACCCTGAAGTCTATATTTTAATTTTACCTGGATTTGGGTTAATTTCTCATATTGTTAGTCAAGAGTCGGG
>3HS8
TACAAATCATAAAGACATTGGAACGTTATATTTTATCCTAGGGGCATGATCAGGAATAGTAGGAACTGCCCTTAGTTTAATTATTCGAGCAGAACTGGGACAACCTGGTAGATTAATTGGAGATGACCAAATTTACAATGTTGTAGTTACAGCCCACGCTTTTATTATAATTTTCTTTATAGTTATACCAATCATGATTGGGGGGTTTGGAAACTGATTAGTTCCTCTAATACTAGGGGCCCCAGATATGGCTTTTCCTCGAATAAATAACATAAGTTTCTGACTGTTACCACCAGCACTTACTTTACTTCTTTCTAGAGGTATGGTAGAAAGTGGGGTAGGAACAGGATGAACTGTTTATCCACCGCTATCAGCTGGAATTGCTCATGCAGGAGCTTCAGTAGACTTAGGTATTTTTTCTTTACATATAGCAGGAGCTTCTTCTATTCTAGGAGCAGTAAACTTTATTACAACGGTTATTAATATACGATCTAACGGTATAACTATAGACCGAATACCACTATTCGTGTGAGCTGTCTTTATTACAGCCATTCTTTTACTTCTATCCTTACCAGTCCTAGCAGGAGCTATTACTATGCTACTTACAGATCGTAACTTAAATACATCTTTTTTTGACCCGGCTGGAGGAGGGGACCCGGTATTATATCAACATTTATTTTGATTCTTCGGGCACCCTGAAGTCTATATTTTAATTTTACCTGGATTTGGGTTAATTTCTCATATTGTTAGTCAAGAGTCGGG
>3HS16
TACAAATCATAAAGACATTGGAACGTTATATTTTATCCTAGGGGCATGATCAGGAATAGTAGGAACTGCCCTTAGTTTAATTATTCGAGCAGAACTGGGACAACCTGGTAGATTAATTGGAGATGACCAAATTTACAATGTTGTAGTTACAGCCCACGCTTTTATTATAATTTTCTTTATAGTTATACCAATCATGATTGGGGGGTTTGGAAACTGATTAGTTCCTCTAATACTAGGGGCCCCAGATATGGCTTTTCCTCGAATAAATAACATAAGTTTCTGACTGTTACCACCAGCACTTACTTTACTTCTTTCTAGAGGTATGGTAGAAAGTGGGGTAGGAACAGGATGAACTGTTTATCCACCGCTATCAGCTGGAATTGCTCATGCAGGAGCTTCAGTAGACTTAGGTATTTTTTCTTTACATATAGCAGGAGCTTCTTCTATTCTAGGAGCAGTAAACTTTATTACAACGGTTATTAATATACGATCTAACGGTATAACTATAGACCGAATACCACTATTCGTGTGAGCTGTCTTTATTACAGCCATTCTTTTACTTCTATCCTTACCAGTCCTAGCAGGAGCTATTACTATGCTACTTACAGATCGTAACTTAAATACATCTTTTTTTGACCCGGCTGGAGGAGGGGACCCGGTATTATATCAACATTTATTTTGATTCTTCGGGCACCCTGAAGTCTATATTTTAATTTTACCTGGATTTGGGTTAATTTCTCATATTGTTAGTCAAGAGTCGGG
>3HS15
TACAAATCATAAAGACATTGGAACGTTATATTTTATCCTAGGGGCATGATCAGGAATAGTAGGAACTGCCCTTAGTTTAATTATTCGAGCAGAACTGGGACAACCTGGTAGATTAATTGGAGATGACCAAATTTACAATGTTGTAGTTACAGCCCACGCTTTTATTATAATTTTCTTTATAGTTATACCAATCATGATTGGGGGGTTTGGAAACTGATTAGTTCCTCTAATACTAGGGGCCCCAGATATGGCTTTTCCTCGAATAAATAACATAAGTTTCTGACTGTTACCACCAGCACTTACTTTACTTCTTTCTAGAGGTATGGTAGAAAGTGGGGTAGGAACAGGATGAACTGTTTATCCACCGCTATCAGCTGGAATTGCTCATGCAGGAGCTTCAGTAGACTTAGGTATTTTTTCTTTACATATAGCAGGAGCTTCTTCTATTCTAGGAGCAGTAAACTTTATTACAACGGTTATTAATATACGATCTAACGGTATAACTATAGACCGAATACCACTATTCGTGTGAGCTGTCTTTATTACAGCCATTCTTTTACTTCTATCCTTACCAGTCCTAGCAGGAGCTATTACTATGCTACTTACAGATCGTAACTTAAATACATCTTTTTTTGACCCGGCTGGAGGAGGGGACCCGGTATTATATCAACATTTATTTTGATTCTTCGGGCACCCTGAAGTCTATATTTTAATTTTACCTGGATTTGGGTTAATTTCTCATATTGTTAGTCAAGAGTCGGG
>9RB3A_11
TACAAATCATAAAGACATTGGAACGTTATATTTTATCCTAGGGGCATGATCAGGAATAGTAGGAACTGCCCTTAGTTTAATTATTCGAGCAGAACTGGGACAACCTGGTAGATTAATTGGAGATGACCAAATTTACAATGTTGTAGTTACAGCCCACGCTTTTATTATAATTTTCTTTATAGTTATACCAATCATGATTGGGGGGTTTGGAAACTGATTAGTTCCTCTAATACTAGGGGCCCCAGATATGGCTTTTCCTCGAATGAATAACATAAGTTTCTGACTGTTACCACCAGCACTTACTTTACTTCTTTCTAGAGGTATGGTAGAAAGTGGGGTAGGAACAGGATGAACTGTTTATCCACCACTATCAGCTGGAATTGCTCATGCAGGGGCTTCAGTAGACTTAGGTATTTTTTCTTTACATATAGCAGGAGCTTCTTCTATTCTAGGAGCAGTAAACTTTATTACAACGGTTATTAATATACGATCTAACGGTATAACTATAGACCGAATACCACTATTCGTGTGAGCTGTCTTTATTACAGCCATCCTTTTACTTCTATCCTTACCAGTCCTAGCAGGAGCTATTACTATGCTACTTACAGATCGTAACTTAAATACATCTTTTTTTGACCCGGCTGGAGGAGGGGACCCGGTATTATATCAACATTTATTTTGATTCTTCGGGCACCCTGAAGTCTATATTTTAATTTTACCTGGATTTGGGTTAATTTCTCATATTGTTAGTCAAGAGTCGGG
>8RB1C_11
TACAAATCATAAAGACATTGGAACGTTATATTTTATCCTAGGGGCATGATCAGGAATAGTAGGAACTGCCCTTAGTTTAATTATTCGAGCAGAACTGGGACAACCTGGTAGATTAATTGGAGATGACCAAATTTACAATGTTGTAGTTACAGCCCACGCTTTTATTATAATTTTCTTTATAGTTATACCAATCATGATTGGGGGGTTTGGAAACTGATTAGTTCCTCTAATACTAGGGGCCCCAGATATGGCTTTTCCTCGAATGAATAACATAAGTTTCTGACTGTTACCACCAGCACTTACTTTACTTCTTTCTAGAGGTATGGTAGAAAGTGGGGTAGGAACAGGATGAACTGTTTATCCACCACTATCAGCTGGAATTGCTCATGCAGGGGCTTCAGTAGACTTAGGTATTTTTTCTTTACATATAGCAGGAGCTTCTTCTATTCTAGGAGCAGTAAACTTTATTACAACGGTTATTAATATACGATCTAACGGTATAACTATAGACCGAATACCACTATTCGTGTGAGCTGTCTTTATTACAGCCATCCTTTTACTTCTATCCTTACCAGTCCTAGCAGGAGCTATTACTATGCTACTTACAGATCGTAACTTAAATACATCTTTTTTTGACCCGGCTGGAGGAGGGGACCCGGTATTATATCAACATTTATTTTGATTCTTCGGGCACCCTGAAGTCTATATTTTAATTTTACCTGGATTTGGGTTAATTTCTCATATTGTTAGTCAAGAGTCGGG
>5RB1A
TACAAATCATAAAGACATTGGAACGTTATATTTTATCCTAGGGGCATGATCAGGAATAGTAGGAACTGCCCTTAGTTTAATTATTCGAGCAGAACTGGGACAACCTGGTAGATTAATTGGAGATGACCAAATTTACAATGTTGTAGTTACAGCCCACGCTTTTATTATAATTTTCTTTATAGTTATACCAATCATGATTGGGGGGTTTGGAAATTGATTAGTTCCTCTAATACTAGGGGCCCCAGATATGGCTTTCCCTCGAATGAATAACATAAGTTTCTGACTGTTACCACCAGCACTTACTTTACTTCTTTCTAGAGGTATGGTAGAAAGTGGGGTAGGAACGGGATGAACTGTTTATCCACCACTATCAGCTGGAATTGCTCATGCAGGAGCTTCAGTAGACTTAGGTATTTTTTCTTTACATATAGCAGGAGCTTCTTCTATTCTAGGAGCAGTAAACTTTATTACAACGGTTATTAATATACGATCTAACGGTATAACTATAGACCGAATACCACTATTCGTGTGAGCTGTCTTTATTACAGCCATTCTTTTACTTCTATCCTTACCAGTCCTAGCAGGAGCTATTACTATGCTACTTACAGATCGTAACTTAAATACATCTTTTTTTGACCCGGCTGGAGGAGGGGACCCGGTATTATATCAACATTTATTTTGATTCTTCGGGCACCCTGAAGTCTATATTTTAATTTTACCTGGATTTGGGTTAATTTCTCATATTGTTAGTCAAGAGTCGGG
>8RB1B_11
TACAAATCATAAAGACATTGGAACGTTATATTTTATCCTAGGGGCGTGATCAGGAATAGTAGGAACTGCCCTTAGTTTAATTATTCGAGCAGAACTGGGACAACCTGGTAGATTAATTGGAGATGACCAAATTTACAATGTTGTAGTTACAGCCCACGCTTTTATTATAATTTTCTTTATAGTTATACCAATCATGATTGGGGGGTTTGGAAACTGATTAGTTCCTCTAATACTAGGGGCCCCAGATATGGCTTTTCCTCGAATGAATAACATAAGTTTCTGACTGTTACCACCAGCACTTACTTTACTTCTTTCTAGAGGTATGGTAGAAAGTGGGGTAGGAACAGGATGAACTGTTTATCCACCACTATCAGCTGGAATTGCTCATGCAGGAGCTTCAGTAGACTTAGGTATTTTTTCTTTACATATAGCAGGAGCTTCTTCTATTTTAGGAGCAGTAAACTTTATTACAACGGTTATTAATATACGATCTAACGGTATAACTATAGACCGAATACCACTATTCGTGTGAGCTGTCTTTATTACAGCCATTCTTTTACTTCTATCCTTACCAGTCCTAGCAGGAGCTATTACTATGCTACTTACAGATCGTAACTTAAATACATCTTTTTTTGACCCGGCTGGAGGAGGGGACCCGGTATTATATCAACATTTATTTTGATTCTTCGGGCACCCTGAAGTCTATATTTTAATTTTACCTGGATTTGGGTTAATTTCTCATATTGTTAGTCAAGAGTCAGG
>4RB1_11
TACAAATCATAAAGACATTGGAACGTTATATTTTATCCTAGGGGCATGATCAGGAATAGTAGGAACTGCCCTTAGTTTAATTATTCGAGCAGAACTGGGACAACCTGGTAGATTAATTGGAGATGACCAAATTTACAATGTTGTAGTTACAGCCCACGCTTTTATTATAATTTTCTTTATAGTTATACCAATCATGATTGGGGGGTTTGGAAACTGATTAGTTCCTCTAATACTAGGGGCCCCAGATATGGCTTTTCCTCGAATGAATAACATAAGTTTCTGACTGTTACCACCAGCACTTACTTTACTTCTTTCTAGAGGTATGGTAGAAAGTGGGGTAGGAACGGGATGAACTGTTTATCCACCACTATCAGCTGGAATTGCTCATGCAGGAGCTTCAGTAGACTTAGGTATTTTTTCTTTACATATAGCAGGAGCTTCTTCTATTCTAGGAGCAGTAAACTTTATTACAACGGTTATTAATATACGATCTAACGGTATAACTATAGACCGAATACCACTATTCGTGTGAGCTGTCTTTATTACAGCCATTCTTTTACTTCTATCCTTACCAGTCCTAGCAGGAGCTATTACTATGCTACTTACAGATCGTAACTTAAATACATCTTTTTTTGACCCGGCTGGAGGAGGCGACCCGGTATTATATCAACATTTATTTTGATTCTTCGGGCACCCTGAAGTCTACATTTTAATTTTACCCGGATTTGGGTTAATTTCTCATATTGTTAGTCAAGAGTCGGG
>3RB1_12
TACAAATCATAAAGACATTGGAACGTTATATTTTATCCTAGGGGCATGGTCAGGAATAGTAGGAACTGCCCTTAGTTTAATTATTCGAGCAGAACTAGGACAACCTGGTAGATTAATTGGAGATGACCAGATTTACAATGTTGTAGTTACAGCCCACGCTTTTATTATAATTTTCTTTATAGTTATACCAATAATGATTGGGGGGTTTGGAAACTGATTAGTTCCTCTAATACTAGGGGCCCCAGATATGGCTTTTCCTCGAATGAATAACATAAGTTTCTGACTGTTACCACCGGCACTTACTTTACTTCATTCTAGAGGTATGGTAGAAAGTGGAGTAGGAACAGGATGAACTGTTTATCCACCACTATCAACTGGAATTGCTCATGCAGGAGCTTCAGTAGACTTAGGTATTTTTTCTTTACATATAGCAGGAGCTTCTTCTATTCTAGGAGCAGTAAACTTTATTACAACGGTTATTAATATACGATCTAACGGTATAACTATAGACCGAATACCACTATTCGTGTGAGCTGTCTTTATTACAGCCATTCTTTTACTTCTATCCTTACCAGTCCTAGCAGGAGCTATTACTATGCTACTTACAGATCGTAACTTAAATACATCTTTTTTTGACCCGGCTGGAGGAGGGGACCCGGTATTATATCAACATTTATTTTGATTCTTCGGACACCCTGAAGTCTATATTTTAATTTTACCTGGATTTGGGTTAATTTCTCATATTGTTAGTCAAGAGTCAGG
>gf2___3HS1
-ACAAATCATAAAGACATTGGAACGTTATATTTTATCCTAGGGGCATGATCAGGAATAGTAGGAACTGCCCTTAGTTTAATTATTCGGGCAGAACTGGGACAACCTGGTAGATTAATTGGAGATGACCAAATTTACAATGTTGTAGTTACAGCCCACGCTTTTATTATAATTTTCTTTATAGTTATACCAATCATGATTGGGGGGTTTGGAAACTGATTAGTTCCTCTAATACTAGGGGCCCCAGATATGGCTTTTCCTCGAATGAATAACATAAGTTTCTGACTGTTACCACCAGCACTTACTTTACTTCTTTCTAGAGGTATGGTAGAAAGTGGGGTAGGAACAGGATGAACTGTTTATCCACCACTATCAGCTGGAATTGCTCATGCAGGAGCTTCAGTAGACTTAGGTATTTTTTCTTTACATATAGCAGGAGCTTCTTCTATTCTAGGAGCAGTAAACTTTATTACAACGGTTATTAATATACGATCTAACGGTATAACTATAGACCGAATACCACTATTCGTGTGAGCTGTCTTTATTACAGCCATTCTTTTACTTCTATCCTTACCAGTCCTAGCAGGAGCTATTACTATGCTACTTACAGATCGTAACTTAAATACATCTTTTTTTGACCCGGCTGGGGGAGGGGACCCGGTATTATATCAACATTTATTTTGATTCTTCGGGCACCCTGAAGTCTATATTTTAATTTTACCTGGATTTGGGTTAATTTCTCATATTGTTAGTCAAGAGTCGGG
>4HS17
-ACAAATCATAAAGACATTGGAACGTTATATTTTATCCTAGGGGCATGATCAGGAATAGTAGGAACTGCCCTTAGTTTAATTATTCGAGCAGAACTGGGACAACCTGGTAGATTAATTGGAGATGACCAAATTTACAATGTTGTAGTTACAGCCCACGCTTTTATTATAATTTTCTTTATAGTTATACCAATCATGATTGGGGGGTTTGGAAACTGATTAGTTCCTCTAATACTAGGGGCCCCAGATATGGCTTTTCCTCGAATAAATAACATAAGTTTCTGACTGTTACCACCAGCACTTACTTTACTTCTTTCTAGAGGTATGGTAGAAAGTGGGGTAGGAACAGGATGAACTGTTTATCCACCGCTATCAGCTGGAATTGCTCATGCAGGAGCTTCAGTAGACTTAGGTATTTTTTCTTTACATATAGCAGGAGCTTCTTCTATTCTAGGAGCAGTAAACTTTATTACAACGGTTATTAATATACGATCTAACGGTATAACTATAGACCGAATACCACTATTCGTGTGAGCTGTCTTTATTACAGCCATTCTTTTACTTCTATCCTTACCAGTCCTAGCAGGAGCTATTACTATGCTACTTACAGATCGTAACTTAAATACATCTTTTTTTGACCCGGCTGGAGGAGGGGACCCGGTATTATATCAACATTTATTTTGATTCTTCGGGCACCCTGAAGTCTATATTTTAATTTTACCTGGATTTGGGTTAATTTCTCATATTGTTAGTCAAGAGTCGGG
>7RB11_3
------TCATAAAGACATTGGAACGTTATATTTTATCCTAGGGGCATGATCAGGAATAGTAGGAACTGCCCTTAGTTTAATTATTCGAGCAGAACTAGGACAACCTGGTAGATTAATTGGAGATGACCAAATTTACAATGTTGTAGTTACAGCCCACGCTTTTATTATAATTTTCTTTATAGTTATACCAATCATGATTGGGGGGTTTGGAAACTGATTAGTTCCCCTAATACTAGGGGCCCCAGATATGGCTTTTCCTCGAATGAATAACATAAGTTTCTGACTGTTACCACCGGCACTTACTTTACTTCTTTCTAGAGGTATGGTAGAAAGTGGAGTAGGAACAGGATGAACTGTTTATCCACCACTATCAGCTGGAATTGCTCATGCAGGAGCTTCAGTAGACTTAGGTATTTTTTCTTTACATATAGCAGGAGCTTCTTCTATTCTAGGAGCAGTAAACTTTATTACAACGGTTATTAATATACGATCTAACGGTATAACTATAGACCGAATACCACTATTCGTGTGAGCTGTCTTTATTACAGCCATTCTTTTACTTCTATCCTTACCAGTCCTAGCAGGAGCTATTACTATGCTACTTACAGATCGTAACTTAAATACATCTTTTTTTGACCCGGCTGGAGGAGGGGACCCGGTATTATATCAACATTTATTTTGATTCTTCGGGCACCCTGAAGTCTATATTTTAATTTTACCTGGATTTGGGTTAATTTCTCATATTGTTAGTCAAGAGTCAGG
>7RB11_18
------TCATAAAGACATTGGAACGTTATATTTTATCCTAGGGGCATGATCAGGAATAGTAGGAACTGCCCTTAGTTTAATTATTCGAGCAGAACTGGGACAACCTGGTAGATTAATTGGAGATGACCAAATTTACAATGTTGTAGTTACAGCCCACGCTTTTATTATAATTTTCTTTATAGTTATACCAATCATGATTGGGGGGTTTGGAAACTGATTAGTTCCTCTAATACTAGGGGCCCCAGATATGGCTTTTCCTCGAATGAATAACATAAGTTTCTGACTGTTACCACCAGCACTTACTTTACTTCTTTCTAGAGGTATGGTAGAAAGTGGGGTAGGAACGGGATGAACTGTTTATCCACCACTATCAGCTGGAATTGCTCATGCAGGAGCTTCAGTAGACTTAGGTATTTTTTCTTTACATATAGCAGGAGCTTCTTCTATTCTAGGAGCAGTAAACTTTATTACAACGGTTATTAATATACGATCTAACGGTATAACTATAGACCGAATACCACTATTCGTGTGAGCTGTCTTTATTACAGCCATTCTTTTACTTCTATCCTTACCAGTCCTAGCAGGAGCTATTACTATGCTACTTACAGATCGTAACTTAAATACATCTTTTTTTGACCCGGCTGGAGGAGGGGACCCGGTATTATATCAACATTTATTTTGATTCTTCGGGCACCCTGAAGTCTATATTTTAATTTTACCTGGATTTGGGTTAATTTCTCATATTGTTAGTCAAGAGTCGGG
>7RB11_14
------TCATAAAGACATTGGAACGTTATATTTTATCCTAGGGGCATGATCAGGAATAGTAGGAACTGCCCTTAGTTTAATTATTCGAGCAGAACTGGGACAACCTGGTAGATTAATTGGAGATGACCAAATTTACAATGTTGTAGTTACAGCCCACGCTTTTATTATAATTTTCTTTATAGTTATACCAATCATGATTGGGGGGTTTGGAAACTGATTAGTTCCTCTAATACTAGGGGCCCCAGATATGGCTTTTCCTCGAATGAATAACATAAGTTTCTGACTGTTACCACCAGCACTTACTTTACTTCTTTCTAGAGGTATGGTAGAAAGTGGGGTAGGAACGGGATGAACTGTTTATCCACCACTATCAGCTGGAATTGCTCATGCAGGAGCTTCAGTAGACTTAGGTATTTTTTCTTTACATATAGCAGGAGCTTCTTCTATTCTAGGAGCAGTAAACTTTATTACAACGGTTATTAATATACGATCTAACGGTATAACTATAGACCGAATACCACTATTCGTGTGAGCTGTCTTTATTACAGCCATTCTTTTACTTCTATCCTTACCAGTCCTAGCAGGAGCTATTACTATGCTACTTACAGATCGTAACTTAAATACATCTTTTTTTGACCCGGCTGGAGGAGGGGACCCGGTATTATATCAACATTTATTTTGATTCTTCGGGCACCCTGAAGTCTATATTTTAATTTTACCTGGATTTGGGTTAATTTCTCATATTGTTAGTCAAGAGTCGGG
>7RB11_12
------TCATAAAGACATTGGAACGTTATATTTTATCCTAGGGGCATGATCAGGAATAGTAGGAACTGCCCTTAGTTTAATTATTCGAGCAGAACTGGGACAACCTGGTAGATTAATTGGAGATGACCAAATTTACAATGTTGTAGTTACAGCCCACGCTTTTATTATAATTTTCTTTATAGTTATACCAATCATGATTGGGGGGTTTGGAAACTGATTAGTTCCTCTAATACTAGGGGCCCCAGATATGGCTTTTCCTCGAATGAATAACATAAGTTTCTGACTGTTACCACCAGCACTTACTTTACTTCTTTCTAGAGGTATGGTAGAAAGTGGGGTAGGAACGGGATGAACTGTTTATCCACCACTATCAGCTGGAATTGCTCATGCAGGAGCTTCAGTAGACTTAGGTATTTTTTCTTTACATATAGCAGGAGCTTCTTCTATTCTAGGAGCAGTAAACTTTATTACAACGGTTATTAATATACGATCTAACGGTATAACTATAGACCGAATGCCACTATTTGTGTGAGCTGTCTTTATTACAGCCATTCTTTTACTTCTATCCTTACCAGTCCTAGCAGGAGCTATTACTATGCTACTTACAGATCGTAACTTAAATACGTCTTTTTTTGACCCGGCTGGAGGAGGGGACCCGGTATTATATCAACATTTATTTTGATTCTTCGGGCACCCTGAAGTCTATATTTTAATTTTACCTGGATTTGGGTTAATTTCTCATATTGTTAGTCAAGAGTCGGG
>7RB11_6
-------------------GGAACGTTATATTTTATCCTAGGGGCATGGTCAGGAATAGTAGGAACTGCCCTTAGTTTAATTATTCGAGCAGAACTAGGACAACCTGGTAGATTAATTGGAGATGACCAAATTTACAATGTTGTAGTTACAGCCCACGCTTTTATTATAATTTTCTTTATAGTTATACCAATCATGATTGGGGGGTTTGGAAACTGATTAGTTCCTCTAATACTAGGGGCCCCAGATATGGCTTTTCCTCGAATGAATAACATAAGTTTCTGACTGTTACCACCGGCACTTACTTTACTTCTTTCTAGAGGTATGGTAGAAAGTGGAGTAGGAACAGGATGAACTGTTTATCCACCACTATCAGCTGGAATTGCTCATGCAGGAGCTTCAGTAGACTTAGGTATTTTTTCTTTACATATAGCAGGAGCTTCTTCTATTCTAGGAGCAGTAAACTTTATTACAACGGTTATTAATATACGATCTAACGGTATAACTATAGACCGAATACCACTATTCGTGTGAGCTGTCTTTATTACAGCCATTCTTTTACTTCTATCCTTACCAGTCCTAGCAGGAGCTATTACTATGCTACTTACAGATCGTAACTTAAATACATCTTTTTTTGACCCGGCCGGAGGAGGGGACCCGGTATTATATCAACATTTATTTTGATTCTTCGGACACCCTGAAGTCTATATTTTAATTTTACCTGGATTTGGGTTAATTTCTCATATTGTTAGTCAAGAGTCAGG
>7RB11_5
------TCATAAAGACATTGGAACGTTATATTTTATCCTAGGGGCATGATCAGGAATAGTAGGAACTGCCCTTAGTTTAATTATTCGAGCAGAACTGGGACAACCTGGTAGATTAATTGGGGATGACCAAATTTACAATGTTGTAGTTACAGCCCACGCTTTTATTATAATTTTCTTTATAGTTATACCAATCATGATTGGGGGGTTTGGAAACTGATTAGTTCCTCTAATACTAGGGGCCCCGGATATGGCTTTCCCTCGAATGAATAACATAAGTTTCTGATTGTTACCACCAGCACTTACTTTACTTCTTTCTAGAGGTATGGTAGAAAGTGGGGTAGGAACAGGATGAACTGTTTATCCACCACTATCAGCTGGAATTGCTCATGCAGGAGCTTCAGTAGACTTAGGTATTTTTTCTTTACATATAGCAGGAGCTTCTTCTATTCTAGGGGCAGTAAACTTTATTACAACAGTTATTAATATACGATCTAACGGTATAACTATAGACCGGATACCACTATTCGTGTGAGCTGTCTTTATTACTGCCATTCTTTTACTTCTATCCTTACCAGTCCTAGCAGGAGCTATTACTATGCTACTTACAGATCGTAACTTAAATACATCTTTTTTTGACCCGGCTGGAGGAGGGGACCCGGTATTATATCAACATTTATTTTGATTCTTCGGGCATCCTGAAGTCTATATTTTAATTTTACCTGGATTTGGGTTAATTTCTCATATTGTTAGTCAAGAGTCGGG
>4HS22
TACAAATCATAAAGACATTGGAACGTTATATTTTATCCTAGGGGCATGATCAGGAATAGTAGGAACTGCCCTTAGTTTAATTATTCGAGCAGAACTGGGACAACCTGGTAGATTAATTGGAGATGACCAAATTTACAATGTTGTAGTTACAGCCCACGCTTTTATTATAATTTTCTTTATAGTTATACCAATCATGATTGGGGGGTTTGGAAACTGATTAGTTCCTCTAATACTAGGGGCCCCGGATATGGCTTTCCCTCGAATGAATAACATAAGTTTCTGATTGTTACCACCAGCACTTACTTTACTTCTTTCTAGGGGTATGGTAGAAAGTGGGGTAGGAACAGGATGAACTGTTTATCCACCACTATCAGCTGGAATTGCTCATGCAGGAGCTTCAGTAGACTTAGGTATTTTTTCTTTACATATAGCAGGAGCTTCTTCTATTCTAGGGGCAGTAAACTTTATTACAACAGTTATTAATATACGATCTAACGGTATAACTATAGACCGGATACCACTATTCGTGTGAGCTGTCTTTATTACTGCCATTCTTTTACTTCTATCCTTACCAGTCCTAGCAGGAGCTATTACTATGCTACTTACAGATCGTAACTTAAATACATCTTTTTTTGACCCGGCTGGAGGAGGGGACCCGGTATTATATCAACATTTATTTTGATTCTTCGGGCATCCTGAAGTCTATATTTTAATTTTACCTGGGTTTGGGTTAATTTCTCATATTGTTAGTCAAGAGTCGGG
>gm2
--------------------------TATATTTTATCCTAGGGGCATGGTCAGGAATAGTAGGAACTGCCCTTAGTTTAATTATTCGAGCAGAACTAGGACAACCTGGTAGATTAATTGGAGATGACCAAATTTACAATGTTGTAGTTACAGCCCACGCTTTTATTATAATTTTCTTTATAGTTATACCAATCATGATTGGGGGGTTTGGAAACTGATTAGTTCCTCTAATACTAGGGGCCCCAGATATGGCTTTTCCTCGAATGAATAACATAAGTTTCTGACTGTTACCACCGGCACTTACTTTACTTCTTTCTAGAGGTATGGTAGAAAGTGGAGTAGGAACAGGATGAACTGTTTATCCACCACTATCAGCTGGAATTGCTCATGCAGGAGCTTCAGTAGACTTAGGTATTTTTTCTTTACATATAGCAGGAGCTTCTTCTATTCTAGGAGCAGTAAACTTTATTACAACGGTTATTAATATACGATCTAACGGTATAACTATAGACCGAATACCACTATTCGTGTGAGCTGTCTTTATTACAGCCATTCTTTTACTTCTATCCTTACCAGTCCTAGCAGGAGCTATTACTATGCTACTTACAGATCGTAACTTAAATACATCTTTTTTTGACCCGGCTGGAGGAGGGGACCCGGTATTATATCAACA------------------------------------------------------------------------------------------
>gf1
----------------------------------------------TGATCAGGAATAGTAGGAACTGCCCTTAGTTTAATTATTCGAGCAGAACTAGGACAACCTGGTAGATTAATTGGAGATGACCAAATTTACAATGTTGTAGTTACAGCCCACGCTTTTATTATAATTTTCTTTATAGTTATACCAATCATGATTGGGGGGTTTGGAAACTGATTAGTTCCTCTAATACTAGGGGCCCCAGATATGGCTTTTCCTCGAATGAATAACATAAGTTTCTGACTGTTACCACCGGCACTTACTTTACTTCTTTCTAGAGGTATGGTAGAAAGTGGAGTAGGAACAGGATGAACTGTTTATCCACCACTATCAGCTGGAATTGCTCATGCAGGAGCTTCAGTAGACTTAGGTATTTTTTCTTTACATATAGCAGGAGCTTCTTCTATTCTAGGAGCAGTAAACTTTATTACAACGGTTATTAATATACGATCTAACGGTATAACTATAGACCGAATACCACTATTCGTGTGAGCTGTCTTTATTACAGCCATTCTTTTACTTCTATCCTTACCAGTCCTAGCAGGAGCTATTACTATGCTACTTACAGATCGTAACTTAAATACATCTTTTTTTGACCCGGCTGGAGGAGGGGACCCGGTATTATATCAACATTTATTTTGA--------------------------------------------------------------------------------
>Gala4COI
-----------AAGATATT-GAACGTTATATTTTATCCTAGGGGCATGATCAGGAATAGTAGGAACTGCCCTTAGTTTAATTATTCGAGCAGAACTAGGACAACCTGGTAGATTAATTGGAGATGACCAAATTTACAATGTTGTAGTTACAGCCCACGCTTTTATTATAATTTTCTTTATAGTTATACCAATCATGATTGGGGGGTTTGGAAACTGATTAGTTCCTCTAATACTAGGGGCCCCAGATATGGCTTTTCCTCGAATGAATAACATAAGTTTCTGACTGTTACCACCGGCACTTACTTTACTTCTTTCTAGAGGTATGGTAGAAAGTGGGGTAGGAACAGGATGAACTGTTTATCCACCACTATCAGCTGGAATTGCTCATGCAGGAGCTTCAGTAGACTTAGGTATTTTTTCTTTACATATAGCAGGAGCTTCTTCTATTCTAGGAGCAGTAAACTTTATTACAACGGTTATTAATATACGATCTAACGGTATAACTATAGACCGAATACCACTATTCGTGTGAGCTGTCTTTATTACAGCCATTCTTTTACTTCTATCCTTACCAGTCCTAGCAGGAGCTATTACTATGCTACTTACAGATCGTAACTTAAATACATCTTTTTTTGACCCGGCTGGAGGAGGGGACCCGGTATTATATCAACATTTATTTTGATTTTTG--------------------------------------------------------------------------
>meg10.L9
----------AAAGATATTGGAACGTTATATTTTATCCTAGGGGCATGATCAGGAATAGTAGGAACTGCCCTTAGTTTAATTATTCGAGCAGAACTGGGACAACCTGGTAGATTAATTGGAGATGACCAAATTTACAATGTTGTAGTTACAGCCCACGCTTTTATTATAATTTTCTTTATAGTTATACCAATCATGATTGGGGGGTTTGGAAACTGATTAGTTCCTCTAATACTAGGGGCCCCAGATATGGCTTTTCCTCGAATGAATAACATAAGTTTCTGACTGTTACCGCCAGCACTTACTTTACTTCTTTCTAGAGGTATGGTAGAAAGTGGGGTAGGAACGGGATGAACTGTTTATCCACCACTATCAGCTGGAATTGCTCATGCAGGAGCTTCAGTAGACTTAGGTATTTTTTCTTTACATATAGCAGGAGCTTCTTCTATTCTAGGAGCAGTAAACTTTATTACAACGGTTATTAATATACGATCTAACGGTATAACTATAGACCGAATACCACTATTCGTGTGAGCTGTCTTTATTACAGCCATTCTTTTACTTCTATCCTTACCAGTCCTAGCAGGAGCTATTACTATGCTACTTACAGATCGTAACTTAAATACATCTTTTTTTGACCCGGCTGGAGGAGGGGACCCGGTATTATATCAACATTTATTTTGATTTTTTGG------------------------------------------------------------------------
>meg10.L8
----------AAAGATATTGGAACGTTATATTTTATCCTAGGGGCATGATCAGGAATAGTAGGAACTGCCCTTAGTTTAATTATTCGAGCAGAACTGGGACAACCTGGTAGATTAATTGGAGATGACCAAATTTACAATGTTGTAGTTACAGCCCACGCTTTTATTATAATTTTCTTTATAGTTATACCAATCATGATTGGGGGGTTTGGAAACTGATTAGTTCCTCTAATACTAGGGGCCCCAGATATGGCTTTTCCTCGAATAAATAACATAAGTTTCTGACTGTTACCACCAGCACTTACTTTACTTCTTTCTAGAGGTATGGTAGAAAGTGGGGTAGGAACAGGATGAACTGTTTATCCACCGCTATCAGCTGGAATTGCTCATGCAGGAGCTTCAGTAGACTTAGGTATTTTTTCTTTACATATAGCAGGAGCTTCTTCTATTCTAGGAGCAGTAAACTTTATTACAACGGTTATTAATATACGATCTAACGGTATAACTATAGACCGAATACCACTATTCGTGTGAGCTGTCTTTATTACAGCCATTCTTTTACTTCTATCCTTACCAGTCCTAGCAGGAGCTATTACTATGCTACTTACAGATCGTAACTTAAATACATCTTTTTTTGACCCGGCTGGAGGAGGGGACCCGGTATTATATCAACATTTATTTTGATTTTTTGGTCACCC------------------------------------------------------------------
>9Z5
------TCATAAAGATATTGGAACGTTATATTTTATCCTAGGGGCATGATCAGGAATAGTAGGAACTGCCCTTAGTTTAATTATTCGAGCAGAACTGGGACAACCTGGTAGATTAATTGGAGATGACCAAATTTACAATGTTGTAGTTACAGCCCACGCTTTTATTATAATTTTCTTTATAGTTATACCAATCATGATTGGGGGGTTTGGAAACTGATTAGTTCCTCTAATACTAGGGGCCCCAGATATGGCTTTTCCTCGAATGAATAACATAAGTTTCTGACTGTTACCACCAGCACTTACTTTACTTCTTTCTAGAGGTATGGTAGAAAGTGGGGTAGGAACGGGATGAACTGTTTATCCACCACTATCAGCTGGAATTGCTCATGCAGGAGCTTCAGTAGACTTAGGTATTTTTTCTTTACATATAGCAGGAGCTTCTTCTATTCTAGGAGCAGTAAACTTTATTACAACGGTTATTAATATACGATCTAACGGTATAAMTATAGACCGAATACCACTATTCGTGTGAGCTGTCTTTATTACAGCCATTCTTTTACTTCTATCCTTACCAGTCCTAGCAGGAGCTATTACTATGCTACTTACAGATCGTAACTTAAATACATCTTTTTTTGACCCGGCTGGAGGAGGGGACCCGGTATTATATCAACATTTATTTTGATTTTTTGGTCACCCT-----------------------------------------------------------------
>gm1
--------------------------AATATTTTATCCTAGGAGCATGATCAGGAATGGTAGGAACTGCCCTTAGTTTAATTATTCGAGCAGAACTAGGACAACCTGGAAGATTAATTGGAGATGACCAAATTTACAATGTTGTAGTTACAGCCCACGCTTTTATTATAATTTTCTTTATAGTTATACCAATCATGATTGGAGGGTTCGGAAACTGATTAGTCCCTTTAATACTAGGGGCTCCAGATATGGCTTTCCCTCGAATGAATAACATAAGTTTTTGATTATTACCACCAGCCCTTACTCTACTTCTTTCTAGAGGTATGGTAGAAAGTGGGGTAGGAACAGGATGAACTGTCTACCCACCACTATCGGCTGGAATTGCTCATGCAGGAGCTTCGGTAGATTTGGGTATTTTTTCTTTACATATAGCAGGAGCTTCTTCTATTCTAGGAGCAGTAAATTTTATTACAACAGTTATTAATATACGATCTAACGGTATAACTATAGACCGAATACCACTATTCGTGTGAGCTGTTTTTATTACAGCTATTCTTTTACTTCTGTCCTTACCAGTCCTAGCAGGAGCTATTACTATACTACTTACAGATCGTAACTTAAATACATCTTTTTTTGACCCGGCTGGAGGAGGAGACCCGGTACTATATCAACA------------------------------------------------------------------------------------------
>ga1
----------------------------TATTTTATCCTAGGGGCATGATCAGGAATGGTAGGAACTGCCCTTAGTTTAATTATTCGAGCAGAACTAGGACAACCTGGAAGATTAATTGGAGATGACCAAATTTACAATGTTGTAGTTACAGCCCACGCTTTTATTATAATTTTCTTTATAGTTATACCAATCATGATTGGAGGGTTCGGAAACTGATTAGTCCCTTGAATACTAGGGGCCCCAGATATGGCTTTCCCTCGAATGAATAACATAAGTTTTTGATTATTACCACCAGCCCTTACTCTACTTCTTTCTAGAGGTATGGTAGAAAGTGGGGTAGGAACAGGATGGACTGTCTACCCACCACTATCGGCTGGAATTGCTCATGCAGGAGCTTCAGTAGATTCGGGTATTTTTTCTTTACATATAGCAGGAGCTTCTTCTATTCTAGGAGCAGTAAATTTTATTACAACAGTTATTAATATACGATCTAACGGTATAACTATAGACCGAATACCACTATTCGTGTGAGCTGTTTTTATTACAGCTATTCTTTTACTTCTATCCTTACCAGTCCTAGCAGGAGCTATTACTATACTACTTACAGATCGTAACTTAAATACATCTTTTTTTGACCCGGCTGGAGGAGGAGACCCAGTACTATACCAACA------------------------------------------------------------------------------------------
>gt1
----------------------------------------------TGATCAGGAATAGTAGGAACAGCCCTTAGTTTAATCATTCGAGCAGAGTTAGGACAACCTGGTAGACTAATTGGAGATGATCAAATCTACAATGTTGTAGTTACAGCTCATGCTTTTATTATAATTTTCTTCATGGTTATACCAATCATAATTGGGGGATTTGGAAACTGATTAGTTCCTTTAATATTGGGGGCCCCGGATATGGCTTTCCCACGAATGAATAATATAAGTTTCTGATTATTACCCCCTGCCCTCACACTACTTCTTTCCAGAGGTATAGTAGAAAGAGGAGTAGGAACTGGATGAACTGTGTACCCACCTTTAGCGGCCGGAATCGCCCATGCAGGCGCTTCAGTTGATTTGGGTATTTTTTCTTTACACATAGCAGGAGCTTCATCAATCCTAGGAGCAGTAAACTTTATTACAACAGTTATTAACATACGATCTAATGGTATGACAATAGACCGAATACCGTTATTTGTATGAGCTGTTTTTATTACAGCGATTCTTTTATTACTATCCTTACCTGTCCTAGCGGGGGCTATTACTATATTACTTACAGATCGTAATTTAAATACATCGTTTTTCGACCCGGCTGGAGGAGGAGATCCGGTCTTGTACCAACATTTATTTTGA--------------------------------------------------------------------------------
>13SQ
------TCATAAAGATATTGGAACTTTATATTTTATTTTAGGGGCTTGATCAGGAATAGTAGGAACAGCCCTTAGATTAATTATTCGGGCAGAACTAGGCCAACCTGGAAGATTAATTGGAGATGATCAAATTTACAATGTCATTGTTACAGCACATGCTTTTGTTATAATTTTTTTTATGGTTATACCAATTATAATTGGAGGGTTTGGAAATTGACTGGTTCCTTTAATACTAGGGGCCCCAGATATGGCTTTCCCTCGTATAAACAACATAAGTTTTTGGTTATTACCCCCTGCACTTACTTTACTTTTATCTAGTGGGTTAGTAGAAAGAGGGGTTGGGACTGGATGAACAGTTTACCCTCCTTTATCGGCTGGAATTGCCCACGCCGGGGCTTCTGTGGACATGGGTATTTTTTCTTTACATTTAGCAGGAGCCTCGTCAATTTTAGGTGCTGTAAATTTTATTACAACAGTCATTAACATACGGTCAAATGGGATAACTATAGACCGAATGCCTTTATTTGTGTGAGCTGTTTTTATTACAGCAATTTTATTACTTTTATCACTACCTGTTTTAGCAGGGGCAATTACAATACTTTTAACAGACCGTAATTTAAACACTTCTTTTTTTGATCCTGCTGGGGGAGGAGATCCTGTTTTATATCAACATTTATTTTGATTTTTTGGTCACCC------------------------------------------------------------------
>12SQ
------TCATAAAGATATTGGAACTTTATATTTTATTTTAGGGGCTTGATCAGGAATAGTAGGAACAGCCCTTAGATTAATTATTCGGGCAGAACTAGGCCAACCTGGAAGATTAATTGGAGATGATCAAATTTACAATGTCATTGTTACAGCACATGCTTTTGTTATAATTTTTTTTATGGTTATACCAATTATAATTGGAGGGTTTGGAAATTGACTGGTTCCTTTAATACTAGGGGCCCCAGATATGGCTTTCCCTCGTATAAACAACATAAGTTTTTGGTTATTACCCCCTGCACTTACTTTACTTTTATCTAGTGGGTTAGTAGAAAGAGGGGTTGGGACTGGATGAACAGTTTACCCTCCTTTATCAGCTGGAATTGCCCACGCCGGGGCTTCTGTGGACATGGGTATTTTTTCTTTACATTTAGCAGGAGCCTCGTCAATTTTAGGTGCTGTAAATTTTATTACAACAGTCATTAACATACGGTCAAATGGGATAACTATAGACCGAATGCCTTTATTTGTGTGAGCTGTTTTTATTACAGCAATTTTATTACTTTTATCACTACCTGTTTTAGCAGGGGCAATTACAATACTTTTAACAGACCGTAATTTAAACACTTCTTTTTTTGATCCTGCTGGGGGAGGAGATCCTGTTTTATATCAACATTTATTTTGATTTTTTGGTCACCC------------------------------------------------------------------
>9SQ
------TCATAAAGATATTGGAACTTTATATTTTATTTTAGGGGCTTGATCAGGAATAGTAGGAACAGCCCTTAGATTAATTATTCGAGCAGAACTAGGCCAACCTGGAAGATTAATTGGAGATGATCAAATTTACAATGTCATTGTTACAGCACATGCTTTTGTTATAATTTTTTTTATGGTTATACCAATTATAATTGGAGGGTTTGGAAATTGACTGGTTCCTTTAATACTAGGGGCCCCAGATATGGCTTTCCCTCGTATAAACAACATAAGTTTTTGGTTATTACCCCCTGCACTTACTTTACTTTTATCTAGTGGGTTAGTAGAAAGAGGGGTTGGGACTGGATGAACAGTTTACCCTCCTTTATCGGCTGGAATTGCCCACGCCGGGGCTTCTGTAGACATGGGTATTTTTTCTTTACATTTAGCAGGAGCCTCGTCAATTTTAGGTGCTGTAAATTTTATTACAACAGTCATTAACATACGGTCAAATGGGATAACTATAGACCGAATGCCTTTATTTGTGTGAGCTGTTTTTATTACAGCAATTTTATTACTTTTATCACTACCTGTTTTAGCAGGGGCAATTACAATACTTTTAACAGACCGTAATTTAAACACTTCTTTTTTTGATCCTGCTGGGGGAGGAGATCCTGTTTTATATCAACATTTATTTTGATTTTTTGGTCACCC------------------------------------------------------------------
>8SQ
-------CATAAAGATATTGGAACTTTATATTTTATTTTAGGGGCTTGATCAGGAATAGTAGGAACAGCCCTTAGATTAATTATTCGGGCAGAACTAGGCCAACCTGGAAGATTAATTGGAGATGATCAAATTTACAATGTCATTGTTACAGCACATGCTTTTGTTATAATTTTTTTTATGGTTATACCAATTATAATTGGAGGGTTTGGGAATTGACTGGTTCCTTTAATACTAGGGGCCCCAGATATGGCTTTCCCTCGTATAAACAACATAAGTTTTTGGTTATTACCCCCTGCACTTACTTTACTTTTATCTAGTGGGTTAGTAGAAAGAGGGGTTGGGACTGGATGAACAGTTTACCCTCCTTTATCGGCTGGAATTGCCCACGCCGGGGCTTCTGTAGACATGGGTATTTTTTCTTTACATTTAGCAGGAGCCTCGTCAATTTTAGGTGCTGTAAATTTTATTACAACAGTCATTAACATACGGTCAAATGGGATAACTATAGACCGAATGCCTTTATTTGTGTGAGCTGTTTTTATTACAGCAATTTTATTACTTTTATCACTACCTGTTTTAGCAGGGGCAATTACAATACTTTTAACAGACCGTAATTTAAACACTTCTTTTTTTGATCCTGCTGGGGGAGGAGATCCTGTTTTATATCAACATTTATTTTGATTTTTTGGTCACCC------------------------------------------------------------------
>6SQ
-------CATAAAGATATTGGAACTTTATATTTTATTTTAGGGGCTTGATCAGGAATAGTAGGAACAGCCCTTAGATTAATTATTCGGGCAGAACTAGGCCAACCTGGAAGATTAATTGGAGATGATCAAATTTACAATGTCATTGTTACAGCACATGCTTTTGTTATAATTTTTTTTATGGTTATACCAATTATAATTGGAGGGTTTGGAAATTGACTGGTTCCTTTAATACTAGGGGCCCCAGATATGGCTTTCCCTCGTATAAACAACATAAGTTTTTGGTTATTACCCCCTGCACTTACTTTACTTTTATCTAGTGGGTTAGTAGAAAGAGGGGTTGGGACTGGATGAACAGTTTACCCTCCTTTATCGGCTGGAATTGCCCACGCCGGGGCTTCTGTGGACATGGGTATTTTTTCTTTACATTTAGCAGGAGCCTCGTCAATTTTAGGTGCTGTAAATTTTATTACAACAGTCATTAACATACGGTCAAATGGGATAACTATAGACCGAATGCCTTTATTTGTGTGAGCTGTTTTTATTACAGCAATTTTATTACTTTTATCACTACCTGTTTTAGCAGGGGCAATTACAATACTTTTAACAGACCGTAATTTAAACACTTCTTTTTTTGATCCTGCTGGGGGAGGAGATCCTGTTTTATATCAACATTTATTTTGATTTTTTGGTCACCC------------------------------------------------------------------
>4SQ
----------AAAGATATTGGAACTTTATATTTTATTTTAGGGGCTTGATCAGGAATAGTAGGAACAGCCCTTAGATTAATTATTCGGGCAGAACTAGGCCAACCTGGAAGATTAATTGGAGATGATCAAATTTACAATGTCATTGTTACAGCACATGCTTTTGTTATAATTTTTTTTATGGTTATACCAATTATAATTGGAGGGTTTGGAAATTGACTGGTTCCTTTAATACTAGGGGCCCCAGATATGGCTTTCCCTCGTATAAACAACATAAGTTTTTGGTTATTACCCCCTGCACTTACTTTACTTTTATCTAGTGGGTTAGTAGAAAGAGGGGTTGGGACTGGATGAACAGTTTACCCTCCTTTATCGGCTGGAATTGCCCACGCCGGGGCTTCTGTGGACATGGGTATTTTTTCTTTACATTTAGCAGGAGCCTCGTCAATTTTAGGTGCTGTAAATTTTATTACAACAGTCATTAACATACGGTCAAATGGGATAACTATAGACCGAATGCCTTTATTTGTGTGAGCTGTTTTTATTACAGCAATTTTATTACTTTTATCACTACCTGTTTTAGCAGGGGCAATTACAATACTTTTAACAGACCGTAATTTAAACACTTCTTTTTTTGATCCTGCTGGGGGAGGAGATCCTGTTTTATATCAACATTTATTTTGATTTTTTGGTCACCC------------------------------------------------------------------
>3SQ
AACCAAACATAAAGATATTGGAACTTTATATTTTATTTTAGGGGCTTGATCAGGAATAGTAGGAACAGCCCTTAGATTAATTATTCGGGCAGAACTAGGCCAACCTGGAAGATTAATTGGAGATGATCAAATTTACAATGTCATTGTTACAGCACATGCTTTTGTTATAATTTTTTTTATGGTTATACCAATTATAATTGGAGGGTTTGGAAATTGACTGGTTCCTTTAATACTAGGGGCCCCAGATATGGCTTTCCCTCGTATAAACAACATAAGTTTTTGGTTATTACCCCCTGCACTTACTTTACTTTTATCTAGTGGGTTAGTAGAAAGAGGGGTTGGGACTGGATGAACAGTTTACCCTCCTTTATCGGCTGGAATTGCCCACGCCGGGGCTTCTGTAGACATGGGTATTTTTTCTTTACATTTAGCAGGAGCCTCGTCAATTTTAGGTGCTGTAAATTTTATTACAACAGTCATTAACATACGGTCAAATGGGATAACTATAGACCGAATGCCTTTATTTGTGTGAGCTGTTTTTATTACAGCAATTTTATTACTTTTATCACTACCTGTTTTAGCAGGGGCAATTACAATACTTTTAACAGACCGTAATTTAAACACTTCTTTTTTTGATCCTGCTGGGGGAGGAGATCCTGTTTTATATCAACATTTATTTTGATTTTTTGGTCACCC------------------------------------------------------------------
>10SQ
-------CATAAAGATATTGGAACTTTATATTTTATTTTAGGGGCTTGATCAGGAATAGTAGGAACAGCCCTTAGATTAATTATTCGGGCAGAACTAGGCCAACCTGGAAGATTAATTGGAGATGATCAAATTTACAATGTCATTGTTACAGCACATGCTTTTGTTATAATTTTTTTTATGGTTATACCAATTATAATTGGAGGGTTTGGAAATTGACTGGTTCCTTTAATACTAGGGGCCCCAGATATGGCTTTCCCTCGTATAAACAACATAAGTTTTTGGTTATTACCCCCTGCACTTACTTTACTTTTATCTAGTGGGTTAGTAGAAAGAGGGGTTGGGACTGGATGAACAGTTTACCCTCCTTTATCGGCTGGAATTGCCCACGCCGGGGCTTCTGTAGACATGGGTATTTTTTCTTTACATTTAGCAGGAGCCTCGTCAATTTTAGGTGCTGTAAATTTTATTACAACAGTCATTAACATACGGTCAAATGGGATAACTATAGACCGAATGCCTTTATTTGTGTGAGCTGTTTTTATTACAGCAATTTTATTACTTTTATCACTACCTGTTTTAGCAGGGGCAATTACAATACTTTTAACAGACCGTAATTTAAACACTTCTTTTTTTGATCCTGCTGGGGGAGGAGATCCTGTTTTATATCAACATTTATTTTGATTTTTTGGTC----------------------------------------------------------------------
>7SQ
-------CATAAAGATATTGGAACTTTATATTTTATTTTAGGGGCTTGATCAGGAATAGTAGGAACAGCCCTTAGATTAATTATTCGGGCAGAACTAGGCCAACCTGGAAGATTAATTGGAGATGATCAAATTTACAATGTCATTGTTACAGCACATGCTTTTGTTATAATTTTTTTTATGGTTATACCAATTATAATTGGAGGGTTTGGAAATTGACTGGTTCCTTTAATACTAGGGGCCCCAGATATGGCTTTCCCTCGTATAAACAACATAAGTTTTTGGTTATTACCCCCTGCACTTACTTTACTTTTATCTAGTGGGTTAGTAGAAAGAGGGGTTGGGACTGGATGAACAGTTTACCCTCCTTTATCAGCTGGAATTGCCCACGCCGGGGCTTCTGTGGACATGGGTATTTTTTCTTTACATTTAGCAGGAGCCTCGTCAATTTTAGGTGCTGTAAATTTTATTACAACAGTCATTAACATACGGTCAAATGGGATAACTATAGACCGAATGCCTTTATTTGTGTGAGCTGTTTTTATTACAGCAATTTTATTACTTTTATCACTACCTGTTTTAGCAGGGGCAATTACAATACTTTTAACAGACCGTAATTTAAACACTTCTTTTTTTGATCCTGCTGGGGGAGGAGATCCTGTTTTATATCAACATTTATTTTGATTTTTTGGTCACC-------------------------------------------------------------------
>5SQ
AACAAATCATAAAGATATTGGAACTTTATATTTTATTTTAGGGGCTTGATCAGGAATAGTAGGAACAGCCCTTAGATTAATTATTCGGGCAGAACTAGGCCAACCTGGAAGATTAATTGGAGATGATCAAATTTACAATGTCATTGTTACAGCACATGCTTTTGTTATAATTTTTTTTATGGTTATACCAATTATAATTGGAGGGTTTGGAAATTGACTGGTTCCTTTAATACTGAGGGCTCCAGATATGGCTTTTCCTCGTATAAACAACATAAGTTTTTGGTTATTACCCCCTGCACTTACTTTACTTTTATCTAGTGGGTTAGTAGAAAGAGGGGTTGGGACTGGATGAACAGTTTACCCTCCTTTATCGGCTGGAATTGCCCACGCCGGGGCTTCTGTAGACATGGGTATTTTTTCTTTACATTTAGCAGGAGCCTCGTCAATTTTAGGTGCTGTAAATTTTATTACAACAGTCATTAACATACGGTCAAATGGGATGACTATAGACCGAATGCCTTTATTTGTGTGAGCTGTTTTTATTACAGCAATTTTATTACTTTTATCACTACCTGTTTTAGCAGGGGCAATTACAATACTTTTAACAGACCGTAATTTAAACACTTCTTTTTTTGATCCTGCTGGGGGAGGAGATCCTGTTTTATATCAACATTTATTTTGATTTTTTGGTCACCC------------------------------------------------------------------
>1HS1_12
-------CATAAAGATATTGGAACTTTATATTTTATTTTAGGGGCTTGATCAGGAATAGTAGGAACAGCCCTTAGATTAATTATTCGGGCAGAACTAGGCCAACCTGGAAGATTAATTGGAGATGATCAAATTTACAATGTCATTGTTACAGCACATGCTTTTGTTATAATTTTTTTTATGGTTATACCAATCATAATTGGAGGGTTTGGAAATTGACTGGTTCCTTTAATACTAGGGGCCCCAGATATGGCTTTCCCTCGTATAAACAACATAAGTTTTTGGTTATTACCCCCTGCACTTACTTTACTTTTATCTAGTGGGTTAGTAGAAAGAGGGGTTGGGACTGGATGAACAGTTTACCCTCCTTTATCAGCTGGAATTGCCCACGCCGGGGCTTCTGTAGACATGGGTATTTTTTCTTTACATTTAGCAGGAGCCTCGTCAATTTTAGGTGCTGTAAATTTTATTACAACAGTCATTAACATACGGTCAAATGGGATAACTATAGACCGAATGCCTTTATTTGTGTGAGCTGTTTTTATTACAGCAATTTTATTACTTTTATCACTACCTGTTTTAGCAGGGGCAATTACAATACTTTTAACAGACCGTAATTTAAACACTTCTTTTTTTGATCCTGCTGGGGGAGGAGATCCTGTTTTATATCAACATTTATTTTGATTTTTTGGGCACCCTGAAGTATACATTTTAATTTTACCGGGGTTTGGTTTAATTTCTCACATTGTTAGACAAGAGTCAGG
>LI15015
TACAAACCATAAAGATATTGGAACTTTATATTTTATTTTAGGGGCTTGATCAGGAATAGTAGGTACGGCCCTTAGTTTAATTATCCGAGCAGAGCTGGGACAACCAGGTAGATTAATTGGAGATGATCAAATCTACAATGTCATTGTTACTGCACACGCTTTTATTATAATTTTTTTCATAGTAATACCAATTATGATTGGAGGGTTCGGAAATTGATTAGTTCCTTTAATACTAGGGGCCCCCGATATGGCCTTCCCTCGTATAAATAACATAAGGTTCTGATTATTACCTCCAGCACTCACCCTACTACTTTCCAGTGGCCTAGTAGAGAGAGGAGTTGGTACTGGATGAACTGTATACCCTCCCTTATCTGCCGGAATTGCTCACGCAGGGGCCTCCGTAGATATGGGTATTTTTTCATTACACTTAGCAGGGGCTTCCTCAATCTTGGGAGCCGTTAATTTCATCACAACAGTTATTAATATGCGATCTAATGGTATGACTATAGACCGTATACCTTTATTTGTATGAGCCGTCTTCATTACAGCAATTTTATTACTTCTTTCTTTACCTGTACTAGCAGGTGCTATTACCATATTACTAACAGACCGTAATTTAAATACATCCTTCTTCGATCCTGCTGGAGGAGGGGATCCTGTCTTATACCAACATCTATTTTGATTCTTCGGACATCCTGAAGTATATATTTTAATTTWMCCAGCATTTGGTTTAATCTCTCATATTGTTAGACAAGAATCTGG
>LI15004
TACAAACCATAAAGATATCGGAACTTTATATTTTATTTTAGGGGCTTGATCAGGAATAGTAGGTACGGCCCTTAGTTTAATTATCCGAGCAGAGCTAGGACAACCAGGTAGATTAATTGGAGATGATCAAATCTACAATGTCATTGTTACTGCACACGCTTTTATTATAATTTTTTTCATAGTAATACCAATTATGATTGGAGGGTTCGGAAATTGATTAGTTCCTTTAATACTAGGGGCCCCCGATATGGCCTTCCCTCGTATAAATAACATAAGGTTCTGATTATTACCTCCAGCACTCATCCTACTGCTTTCCAGTGGCCTAGTAGAGAGAGGAGTTGGTACTGGATGAACTGTATACCCTCCCTTATCTGCCGGAATTGCTCACGCAGGGGCCTCCGTAGATATGGGTATTTTTTCATTACACTTAGCAGGGGCTTCCTCAATCTTGGGGGCCGTTAATTTCATCACAACAGTTATTAATATACGATCAAATGGTATGACTATAGACCGTATACCTTTATTTGTATGAGCCGTCTTCATTACAGCAATTTTATTACTTCTTTCTTTACCTGTACTAGCAGGCGCTATTACCATATTACTAACAGACCGTAATTTAAATACATCTTTCTTCGATCCTGCTGGAGGAGGGGACCCTGTCTTATACCAACATCTATTTTGATTCTTCGGACATCCTGAAGTATATATTTTAATTTTACCAGCA--------------------------------------
>2CH1_11
TACAAATCATAAAGATATTGGTACTTTATATTTTATTTTAGGAGCTTGGTCAGGAATAGTAGGAACGGCCCTTAGTTTAATTATTCGAGCAGAATTAGGACAACCAGGAAGATTGATTGGAGACGATCAAATCTATAACGTTATTGTTACAGCACATGCTTTTATTATAATTTTCTTCATAGTTATACCAATTATAATTGGAGGATTTGGAAACTGGTTGGTACCACTTATACTAGGAGCTCCTGATATAGCATTCCCCCGAATAAATAATATAAGATTCTGATTATTACCCCCAGCTCTTACTCTTTTACTTTCCAGTGGTTTGGTAGAAAGTGGGGTTGGAACAGGGTGAACCGTTTATCCTCCTTTATCTGCAGGAATTGCCCACGCGGGAGCTTCAGTGGACATGGGTATTTTTTCATTACATTTAGCGGGGGCTTCTTCGATCCTAGGGGCCGTAAATTTTATTACTACCGTTATTAACATACGGTCTAATGGAATAACTCTAGACCGTATACCTCTGTTTGTATGAGCTGTTTTTATTACTGCTATTTTATTGTTACTTTCCTTGCCTGTTTTAGCAGGAGCAATTACTATACTACTAACAGATCGTAATTTAAATACTTCCTTCTTCGATCCTGCTGGAGGGGGGGACCCTGTTCTTTACCAACATTTATTCTGATTTTTCGGTCATCCTGAAGTTTATATTTTAATTTTACCTGGTTTTGGTTTAATTTCCCATATTGTTAGTCAAGAAGCAGG
>bp1
-------------------------------------------------------ATAGTAGGAACAGCTCTTAGTTTAATTATTCGAGCAGAGCTAGGACAACCAGGTAGATTGATTGGAGATGATCAAATCTATAACGTTATTGTTACAGCCCATGCTTTCATTATAATTTTTTTTATGGTTATACCAATTATAATTGGAGGTTTTGGAAACTGGTTAGTACCACTTATACTTGGAGCTCCTGATATAGCTTTTCCTCGTATAAATAATATAAGATTCTGGTTATTGCCCCCAGCTCTTACTCTTCTTCTCTCAAGTGGTTTAGTGGAAAGAGGGGTCGGAACAGGATGAACTGTTTACCCTCCTCTATCTGCGGGAATCGCACACGCAGGAGCATCCGTAGACATAGGAATTTTTTCTTTACACTTAGCGGGAGCTTCCTCAATCCTAGGCGCAGTAAACTTTATCACTACAGTCATCAACATACGCTCTAATGGGATAACTATAGACCGTATACCTTTGTTTGTATGAGCTGTTTTTATTACAGCTATTTTGTTACTACTTTCTCTACCTGTTCTAGCAGGAGCTATTACTATATTATTAACAGACCGTAATTTAAACACTTCGTTCTTTGACCCCGCTGGAGGAGGAGATCCTGTTCTTTAT-----------------------------------------------------------------------------------------------
>4_04
TACAAATCATAAAGATATTGGAACTTTATATTTTATTTTAGGAGCCTGGTCAGGAATAGTAGGAACAGCTCTTAGTTTAATTATTCGAGCAGAGCTAGGACAACCAGGTAGATTAATTGGAGATGATCAAATCTATAACGTTATTGTTACAGCCCATGCTTTCATTATAATTTTTTTCATAGTTATACCAATTATAATTGGGGGTTTTGGAAACTGGTTGGTACCGCTTATACTTGGAGCTCCTGATATAGCTTTTCCTCGTATAAATAATATAAGATTCTGATTATTACCCCCAGCTCTTACTCTTCTTCTCTCAAGTGGTTTAGTGGAAAGAGGGGTCGGAACAGGATGAACTGTTTACCCTCCTCTATCTGCGGGAATCGCACACGCAGGAGCATCCGTAGACATAGGAATTTTTTCTTTACACTTAGCGGGAGCTTCCTCAATTCTAGGCGCGGTAAACTTTATCACTACGATCATCAATATACGCTCTAACGGGATAACTATAGACCGCATGCCTTTGTTTGTATGAGCTGTTTTTATTACAGCTATTTTATTGCTTCTTTCTCTACCTGTTCTAGCAGGAGCTATTACTATATTATTAACAGACCGTAATTTAAACACTTCGTTCTTTGACCCTGCTGGAGGAGGAGATCCTGTTCTTTATCAACATTTATTCTGATTCTTTGGCCATCCCGAAGTATATATTTTAATTTTACCTGGTTTTGGTTTAATCTCCCACATTGTTAGTCAAGAAGCTGG
>5RB1_12
TACAAATCATAAAGATATTGGAACTTTATATTTTATCTTAGGAGCCTGATCAGGAATGGTCGGAACAGCCCTTAGTTTAATTATCCGAGCAGAGCTAGGACAACCAGGTAGATTAATTGGAGATGATCAAATCTATAATGTTATCGTTACAGCTCATGCTTTTATTATAATTTTTTTTATAGTAATACCAATTATAATCGGGGGGTTTGGTAATTGATTAGTCCCTCTTATACTAGGAGCACCTGATATAGCATTCCCTCGTATAAACAACATAAGATTTTGATTGTTACCACCAGCTCTTACCCTCCTTCTTTCCAGTGGTTTAGTGGAAAGAGGGGTTGGAACAGGATGAACTGTATATCCTCCTTTATCAGCAGGAATTGCACACGCGGGGGCCTCAGTAGACATGGGTATTTTTTCTCTACATTTAGCAGGGGCTTCCTCAATCCTAGGAGCAGTAAATTTCATCACAACTGTTATTAACATACGATCAAATGGAATAACTATAGACCGTATACCATTATTTGTATGAGCTGTTTTTATTACAGCTATTTTACTATTACTTTCATTGCCTGTATTAGCAGGAGCTATTACAATGTTATTAACGGACCGTAATTTAAATACATCATTCTTCGATCCTGCTGGAGGAGGGGACCCTGTCCTTTACCAACATTTATTTTGATTCTTCGGCCACCCAGAGGTTTATATTTTAATTTTACCCGGGTTTGGTTTAATCTCACACATTGTTAGACAAGAGGCCGG
>AOB_7_Assembly__LYS_CO1F/CO1R___2
----------------------------------------------------------------------------------------GCAGAGCTGGGGCAACCAGGTAGATTGATTGGAGATGATCAAATCTATAATGTTATTGTTACGGCTCATGCATTCATTATAATTTTTTTTATGGTCATACCAATTATAATTGGAGGATTTGGTAATTGATTAGTACCTCTTATACTAGGAGCCCCTGATATGGCTTTCCCTCGTATAAACAACATAAGATTTTGATTACTACCTCCAGCTCTTACTCTTCTTCTTTCTAGTGGCTTAGTTGAGAGAGGGGTTGGGACAGGATGAACTGTTTACCCTCCTTTATCAGCTGGTATTGCCCACGCAGGAGCCTCTGTAGACATGGGTATTTTTTCATTACATTTAGCAGGAGCTTCTTCTATCTTAGGAGCCGTAAATTTTATTACTACTGTAATTAATATACGTTCAAACGGAATAACTATAGACCGTATACCATTATTTGTATGAGCTGTTTTTATCACGGCAATTTTATTATTACTTTCTCTTCCTGTTTTAGCAGGAGCTATTACTATGTTATTAACAGACCGTAATTTGAATACTTCTTTCTTTGATCCCGCCGGAGGAGGAGACCCAGTACTTTATCAACACTTGTTTTGGTTTTTCGGGCACCCTGAAGTTTACATTTTGATTTTACCAGGATTTGGTCTAATCTCACATATTGTTAGACAAGAAGCAGG
>AO3_Assembly__LYS_CO1F/R___consensus_sequence
TACAAATCATAAAGATATCGGGACTTTATATTTTATTCTAGGGGCTTGATCAGGAATAGTAGGAACAGCTCTTAGTTTAATTATTCGAGCAGAGCTAGGGCAACCAGGTAGATTGATTGGAGATGATCAAATCTATAATGTTATTGTTACGGCTCATGCATTCATTATAATTTTTTTTATGGTCATACCAATTATAATTGGAGGATTTGGTAATTGATTAGTACCTCTTATACTAGGAGCTCCCGATATGGCTTTCCCTCGTATAAACAACATAAGATTTTGATTACTACCTCCAGCTCTTACTCTTCTTCTTTCTAGTGGCTTAGTTGAGAGAGGGGTTGGGACAGGATGAACTGTTTACCCTCCTTTATCAGCTGGTATTGCCCACGCAGGAGCTTCTGTAGACATGGGTATTTTTTCATTACATTTAGCAGGAGCTTCTTCTATCTTAGGAGCCGTAAATTTTATTACTACTGTAATTAATATACGTTCAAACGGAATAACTATAGACCGTATACCATTATTTGTATGAGCTGTTTTTATCACGGCAATTTTATTATTACTTTCTCTTCCTGTTTTAGCAGGAGCTATTACTATGTTATTAACAGACCGTAATTTGAATACTTCTTTCTTTGATCCTGCCGGAGGAGGAGACCCAGTACTTTATCAACACTTGTTTTGGTTTTTCGGGCACCCTGAAGTTTACATTTTGATTTTACCAGGATTTGGTCTAATCTCACATATTGTTAGACAAGAAGCAGG
>ao3___16RB1_12
TACAAATCATAAAGATATTGGGACTTTATATTTTATTCTAGGGGCTTGATCAGGAATAGTAGGAACAGCTCTTAGTTTAATTATTCGAGCAGAGCTGGGGCAACCAGGTAGATTGATTGGAGATGATCAAATCTATAATGTTATTGTTACGGCTCATGCATTCATTATAATTTTTTTTATGGTCATACCAATTATAATTGGAGGATTTGGTAATTGATTAGTACCTCTTATACTAGGAGCTCCTGATATGGCTTTCCCTCGTATAAACAACATAAGATTTTGATTACTACCTCCAGCTCTTACTCTTCTTCTTTCTAGTGGCTTAGTTGAGAGAGGGGTTGGGACAGGATGAACTGTTTACCCTCCTTTATCAGCTGGTATTGCCCACGCAGGAGCCTCTGTAGACATGGGTATTTTTTCATTACATTTAGCAGGAGCTTCTTCTATCTTAGGAGCCGTAAATTTTATTACTACTGTAATTAATATACGTTCAAACGGAATAACTATAGACCGTATACCATTATTTGTATGAGCTGTTTTTATCACGGCAATTTTATTATTACTTTCTCTTCCTGTTTTAGCAGGAGCTATTACTATGTTATTAACAGACCGTAATTTGAATACTTCTTTCTTTGATCCTGCCGGAGGAGGAGACCCAGTACTTTATCAACACTTGTTTTGGTTTTTCGGGCACCCTGAAGTTTACATTTTGATTTTACCAGGATTTGGTCTAATCTCACATATTGTTAGACAAGAAGCAGG
>ao2___9RB2_12
TACAAATCATAAAGATATTGGGACTTTATATTTTATTCTAGGAGCTTGATCAGGAATAGTAGGAACAGCTCTTAGTTTAATTATTCGAGCAGAGCTGGGGCAACCAGGTAGATTGATTGGAGATGATCAAATCTATAATGTTATTGTTACGGCTCATGCATTCATTATAATTTTTTTTATGGTCATACCAATTATAATTGGAGGATTTGGTAATTGATTAGTACCTCTTATACTAGGAGCTCCTGATATGGCTTTCCCTCGTATAAACAACATAAGATTTTGATTACTACCTCCAGCTCTTACTCTTCTTCTTTCTAGTGGCTTAGTTGAGAGAGGGGTTGGGACAGGATGAACTGTTTACCCTCCTTTATCAGCTGGTATTGCCCACGCAGGAGCCTCTGTAGACATGGGTATTTTTTCATTACATTTAGCAGGAGCTTCTTCTATCTTAGGAGCCGTAAATTTTATTACTACTGTAATTAATATACGTTCGAACGGAATAACTATAGACCGTATACCATTATTTGTATGAGCTGTTTTTATCACGGCAATTTTATTATTACTTTCTCTTCCTGTTTTAGCAGGAGCTATTACTATGTTATTAACAGACCGTAATTTGAATACTTCTTTCTTTGATCCTGCCGGAGGAGGAGACCCAGTACTTTATCAACACTTGTTTTGGTTTTTCGGGCACCCTGAAGTTTACATTTTGATTTTACCAGGATTTGGTCTAATCTCACATATTGTTAGACAAGAAGCAGG
>AO2_Assembly__LYS_CO1F/R___consensus_sequence
TACAAATCATAAAGATATTGGGACTTTATATTTTATTCTAGGAGCTTGATCAGGAATAGTAGGAACAGCTCTTAGTTNAATTATTCGAGCAGAGCTAGGGCAACCAGGTAGATTGATTGGAGATGATCAAATCTATAATGTTATTGTTACGGCTCATGCATTCATTATAATTTTTTTTATGGTCATACCAATTATAATTGGAGGATTTGGTAATTGATTAGTACCTCTTATACTAGGAGCTCCTGATATGGCTTTCCCTCGTATAAACAACATAAGATTTTGATTACTACCTCCAGCTCTTACTCTTCTTCTTTCTAGTGGCTTAGTTGAGAGAGGGGTTGGGACAGGATGAACTGTTTACCCTCCTTTATCAGCTGGTATTGCCCACGCAGGAGCCTCTGTAGACATGGGTATTTTTTCATTACATTTAGCAGGAGCTTCTTCTATCTTAGGAGCCGTAAATTTTATTACTACTGTAATTAATATACGTTCAAACGGAATAACTATAGACCGTATACCATTATTTGTATGAGCTGTTTTTATTACGGCAATTTTATTATTACTTTCTCTTCCTGTTTTAGCAGGAGCTATTACTATGTTATTAACAGACCGTAATTTGAATACTTCTTTCTTTGATCCTGCCGGAGGAGGAGACCCAGTACTTTATCAACACTTGTTTTGGTTTTTCGGGCACCCTGAAGTTTACATTTTGATTTTACCAGGATTTGGTCTAATCTCACATATTGTTAGACAAGAAGCAGG
>1RB1-trim
TACAAACCATAAAGATATTGGGACTTTATATTTTATTCTAGGAGCTTGATCAGGAATAGTAGGAACAGCTCTTAGTTTAATTATTCGAGCAGAGCTGGGGCAACCAGGTAGATTGATTGGAGATGATCAAATCTATAATGTTATTGTTACGGCCCATGCATTCATTATAATTTTTTTTATGGTCATACCAATTATAATTGGAGGATTTGGTAATTGATTAGTACCTCTTATACTAGGAGCTCCTGATATGGCTTTCCCTCGTATAAACAACATAAGATTTTGATTACTACCTCCAGCTCTTACTCTTCTTCTTTCTAGTGGCTTAGTTGAGAGAGGGGTTGGGACAGGATGAACTGTTTACCCTCCTTTATCAGCTGGTATTGCCCACGCAGGAGCCTCTGTAGACATGGGTATTTTTTCATTACATTTAGCAGGAGCTTCTTCTATTTTAGGAGCCGTAAATTTTATTACTACTGTAATTAATATACGTTCAAACGGAATAACTATAGACCGTATACCATTATTTGTATGAGCTGTTTTTATCACGGCAATTTTATTATTACTTTCTCTTCCTGTTTTAGCAGGAGCTATTACTATGTTATTAACAGACCGTAATTTGAATACTTCTTTCTTTGATCCTGCCGGGGGAGGAGACCCAGTACTTTATCAACACTTGTTTTGGTTTTTCGGGCACCCTGAAGTTTACATTTTGATTTTACCAGGATTTGGTCTAATCTCACATATTGTTAGACAAGAAGCAGG
>2RB1
-ACAAACCATAAAGATATTGGGACTTTATATTTTATTCTAGGAGCTTGATCAGGAATAGTAGGAACAGCTCTTAGTTTAATTATTCGAGCAGAGCTGGGGCAACCAGGTAGATTGATTGGAGATGATCAAATCTATAATGTTATTGTTACGGCCCATGCATTCATTATAATTTTTTTTATGGTCATACCAATTATAATTGGAGGATTTGGTAATTGATTAGTACCTCTTATACTAGGAGCTCCTGATATGGCTTTCCCTCGTATAAACAACATAAGATTTTGATTACTACCTCCAGCTCTTACTCTTCTTCTTTCTAGTGGCTTAGTTGAGAGAGGGGTTGGGACAGGATGAACTGTTTACCCTCCTTTATCAGCTGGTATTGCCCACGCAGGAGCCTCTGTAGACATGGGTATTTTTTCATTACATTTAGCAGGAGCTTCTTCTATTTTAGGAGCCGTAAATTTTATTACTACTGTAATTAATATACGTTCAAACGGAATAACTATAGACCGTATACCATTATTTGTATGAGCTGTTTTTATCACGGCAATTTTATTATTACTTTCTCTTCCTGTTTTAGCAGGAGCTATTACTATGTTATTAACAGACCGTAATTTGAATACTTCTTTCTTTGATCCTGCCGGGGGAGGAGACCCAGTACTTTATCAACACTTGTTTTGGTTTTTCGGGCACCCTGAAGTTTACATTTTGATTTTACCAGGATTTGGTCTAATCTCACATATTGTTAGACAAGAAGCAGG
>ao1
----------------------------------------------TGATCAGGAATAGTAGGAACAGCTCTTAGTTTAATTATTCGAGCAGAGCTGGGACAACCAGGTAGATTGATTGGGGATGATCAAATCTATAATGTTATTGTTACGGCTCATGCATTCATTATGATTTTTTTTATGGTCATACCAATTATAATTGGAGGATTTGGTAATTGATTAGTACCTCTTATACTAGGAGCTCCTGATATAGCTTTCCCTCGTATAAACAACATAAGATTTTGATTACTACCCCCAGCTCTTACTCTTCTTCTTTCTAGTGGTTTAGTTGAGAGAGGGGTTGGAACAGGATGAACTGTTTACCCTCCTTTATCAGCTGGTATTGCCCACGCAGGAGCCTCTGTAGACATGGGTATTTTTTCATTACATTTAGCAGGAGCTTCTTCTATTTTAGGAGCCGTAAATTTTATTACTACTGTAATTAACATGCGTTCAAACGGAATAACTATAGACCGTATGCCATTATTTGTATGAGCTGTTTTTATCACGGCAATTTTATTATTACTTTCTCTTCCTGTTTTAGCAGGAGCTATTACTATGTTATTGACAGACCGTAATTTGAACACTTCTTTCTTTGATCCTGCCGGGGGAGGAGACCCAGTACTTTATCAACACTTGTTTTGA--------------------------------------------------------------------------------
>12_04
TACAAACCATAAAGATATTGGAACTTTATATTTCATTTTAGGAGCTTGGTCAGGGATAGTAGGAACTGCTCTTAGTTTAATTATTCGAGCAGAGCTTGGACAACCAGGTAGATTAATTGGGGACGACCAAATCTACAATGTTATTGTAACAGCCCACGCTTTTATTATAATTTTTTTCATGGTAATGCCTATTATAATTGGGGGATTTGGTAACTGATTAGTCCCATTAATGTTAGGTGCCCCTGATATAGCCTTTCCTCGTATAAACAACATAAGATTTTGGTTACTACCACCAGCTCTTACTCTTTTATTATCTAGGGGTCTAGTAGAAAGAGGAGTTGGAACAGGATGAACAGTATACCCTCCTTTATCAGCGGGTATCGCACATGCTGGTGCTTCTGTGGACATGGGTATTTTTTCTTTACATTTAGCAGGGGCCTCCTCAATTTTGGGAGCAGTAAATTTTATTACCACAGTTATTAATATACGCTCGAACGGGATAACTATAGACCGTATACCTTTATTTGTGTGGGCTGTCTTCATTACAGCAATTTTATTACTTTTATCATTACCTGTTTTAGCGGGGGCTATTACAATATTATTGACAGACCGTAACTTAAACACATCCTTCTTCGACCCTGCTGGAGGAGGAGACCCTGTTTTATATCAACATTTATTCTGATTTTTTGGACACCCTGAAGTCTATATCTTGATTTTACCAGGATTCGGCTTAATTTCACATATTGTTAGACAAGAAGCTGG
>6_04
TACAAACCATAAAGATATTGGAACTTTATATTTCATTTTANGAGCTTGGTCAGGGATAGTAGGAACTGCTCTTAGTTTAATTATTCGAGCAGAGCTTGGACAACCAGGTAGATTAATTGGGGACGACCAAATCTACAATGTTATTGTAACAGCCCACGCTTTTATTATAATTTTTTTCATGGTAATGCCTATTATAATTGGGGGATTTGGTAACTGATTAGTCCCATTAATGTTAGGTGCCCCTGATATAGCCTTTCCTCGTATAAACAACATAAGATTTTGGTTACTACCACCAGCTCTTACTCTTTTATTATCTAGGGGTCTAGTAGAAAGAGGAGTTGGAACAGGATGAACAGTATACCCTCCTTTATCAGCGGGTATCGCACATGCTGGTGCTTCTGTGGACATGGGTATTTTTTCTTTACATTTAGCAGGGGCCTCCTCAATTTTGGGAGCAGTAAATTTTATTACCACAGTTATTAATATACGCTCGAACGGGATAACTATAGACCGTATACCTTTATTTGTGTGGGCTGTCTTCATTACAGCAATTTTATTACTTTTATCATTACCTGTTTTAGCGGGGGCTATTACAATATTATTGACAGACCGTAACTTAAACACATCCTTCTTCGACCCTGCTGGAGGAGGAGACCCTGTTTTATATCAACATTTATTCTGATTTTTTGGACACCCTGAAGTCTATATCTTGATTTTACCAGGATTCGGCTTAATTTCACATATTGTTAGACAAGAAGCTGG
>7_04
TACAAACCATAAAGATATTGGAACTTTATATTTCATTTTAGGAGCTTGGTCAGGGATAGTAGGAACTGCTCTTAGTTTAATTATTCGAGCAGAGCTTGGACAACCAGGTAGATTAATCGGGGACGACCAAATCTACAATGTTATTGTAACAGCCCACGCTTTTATTATAATTTTTTTCATGGTAATGCCTATTATAATTGGGGGATTTGGTAACTGATTAGTCCCATTAATGTTAGGTGCCCCTGATATAGCCTTTCCTCGTATAAACAACATAAGATTTTGATTACTACCACCAGCTCTTACTCTTTTATTATCTAGGGGTCTAGTAGAAAGAGGGGTTGGAACAGGATGAACAGTATACCCTCCTTTATCAGCAGGTATCGCACATGCTGGTGCTTCTGTGGACATGGGTATTTTTTCTTTACATTTAGCAGGGGCCTCCTCAATTTTGGGAGCAGTAAATTTTATTACCACAGTTATTAATATACGCTCGAACGGGATAACTATAGACCGTATACCTTTATTTGTGTGGGCTGTCTTCATTACAGCAATTTTATTACTTTTATCATTACCTGTTTTAGCGGGGGCTATTACAATATTATTAACAGACCGTAACTTAAACACATCCTTCTTCGACCCTGCTGGAGGAGGAGACCCTGTTTTATATCAACATTTATTCTGATTTTTTGGGCACCCTGAAGTCTATATCTTGATTTTACCAGGGTTCGGCTTAATTTCACATATTGTCAGACAAGAAGCTGG
>ff1
----------------------------------------------TGGTCAGGTATAGTAGGCACGGCCCTTAGTTTAATTATTCGAGCAGAACTAGGACAACCAGGTAGTTTAATTGGAGATGATCAAATTTATAATGTTATTGTTACCGCACACGCTTTTATTATGATTTTCTTCATGGTCATGCCTATTATAATCGGAGGTTTTGGGAACTGACTAGTTCCTTTGATACTGGGGGCCCCGGATATGGCATTTCCTCGTATAAATAACATAAGATTTTGATTATTACCCCCCGCTCTCACTTTGCTACTATCTAGTGGTTTAGTAGAAAGAGGGGTTGGAACAGGGTGAACAGTCTACCCGCCTTTATCTGCGGGGATTGCACACGCTGGTGCTTCTGTAGATATGGGTATTTTTTCATTACACTTAGCAGGGGCTTCTTCAATCCTGGGGGCAGTCAATTTTATTACAACAGTTATTAACATACGATCGAACGGAATAACTATAGACCGTATACCTTTATTTGTATGAGCTGTTTTTATTACAGCTATTTTACTACTTCTTTCACTACCTGTCCTAGCCGGGGCTATTACAATACTACTAACAGACCGTAATTTAAATACATCCTTTTTT--------------------------------------------------------------------------------------------------------------------------------
>2SQ
AACAAATCATAAAGATATTGGAACCTTATATTTTATCTTAGGTGCTTGGTCAGGAATAGTAGGTACTGCTCTTAGTTTAATTATTCGAGCAGAACTAGGACAACCTGGTAGTCTTATTGGAGACGATCAAATTTATAATGTTATTGTTACCGCCCATGCTTTCATTATAATTTTTTTTATGGTAATACCCATTATAATTGGAGGTTTCGGTAATTGATTAGTCCCGTTAATACTAGGGGCCCCTGATATAGCATTCCCTCGTATAAACAACATGAGATTTTGATTACTACCGCCGGCTCTTACCTTATTACTTTCTAGTGGCCTAGTAGAAAGAGGAGTAGGTACAGGGTGAACTGTCTACCCCCCCTTATCTGCAGGAATCGCGCACGCCGGAGCTTCTGTAGACATGGGTATTTTTTCTTTACATTTGGCGGGAGCTTCCTCAATCCTAGGAGCAGTTAACTTTATTACGACCGTCATTAACATACGATCAAACGGAATAACTATAGACCGTATACCTTTGTTTGTATGAGCCGTTTTTATTACAGCTATTTTATTACTTCTTTCACTACCTGTCTTAGCAGGAGCCATCACTATGTTACTAACAGACCGTAATTTAAATACATCTTTCTTCGACCCAGCGGGGGGAGGGGACCCAGTCTTGTACCAACATTTATTTTGATTTTTTGGT-----------------------------------------------------------------------
>pr2___1HS2_12
TACAAACCATAAAGATATTGGTACATTATATTTTATTCTAGGAGCATGATCAGGAATAGTAGGTACTGCTCTTAGATTAATTATTCGAGCTGAACTGGGACAACCAGGGAGTTTAATTGGCGATGATCAAATTTATAATGTGGTAGTAACAGCCCATGCTTTTATTATAATTTTCTTTATAGTAATACCGATTATAATTGGAGGTTTCGGTAATTGACTTGTTCCTTTAATATTAGGGGCCCCCGATATGGCTTTCCCTCGTATGAATAATATAAGGTTCTGACTTCTACCTCCCGCTTTAACTCTCCTCCTTTCTAGAGGTATGGTTGAAAGAGGAGTAGGGACTGGATGGACTGTATACCCACCTCTATCAGCAGGAATTGCTCATGCAGGGGCTTCTGTAGATCTTGGGATTTTTTCACTGCATATAGCTGGAGCTTCTTCAATTTTAGGAGCAGTAAATTTTATTACAACAGTGATTAACATACGATCTAACGGAATAACTATAGACCGTATGCCTTTGTTTGTATGAGCTGTTTTTATTACTGCAATTCTTTTATTACTTTCCCTTCCCGTATTAGCCGGTGCTATTACAATATTATTAACTGATCGTAATTTAAATACTTCATTTTTCGATCCTGCAGGAGGAGGAGATCCTGTTTTATACCAACATCTATTCTGATTCTTTGGACACCCAGAGGTTTATATTTTAATTCTTCCAGGGTTCGGTTTAATTTCACATATTGTTAGTCAAGAATCAGG
>pr1
----------------------------------------------TGATCAGGAATAGTAGGTACTGCTCTTAGATTAATTATTCGAGCTGAGTTAGGACAACCAGGGAGTTTAATTGGCGATGATCAAATTTATAATGTGGTAGTGACAGCCCATGCTTTTATTATAATTTTTTTTATAGTAATACCAATTATAATTGGAGGCTTCGGTAATTGACTTGTTCCCTTAATATTAGGGGCTCCCGATATGGCTTTTCCTCGTATGAATAATATAAGGTTCTGACTTCTACCTCCCGCATTAACTCTTCTCCTTTCTAGAGGTATAGTTGAAAGAGGGGTAGGAACTGGATGAACTGTATACCCGCCTCTATCAGCAGGAATCGCTCATGCAGGGGCTTCTGTAGATCTCGGAATTTTTTCACTACATATAGCCGGAGCTTCTTCAATTTTAGGAGCAGTAAATTTTATTACAACAGTAATTAACATACGATCCAACGGAATAACTATAGACCGTATACCTTTATTTGTATGAGCTGTTTTTATTACTGCGATTCTCTTATTACTTTCACTCCCCGTATTAGCTGGTGCTATTACAATATTATTAACTGATCGTAACTTAAATACTTCATTTTTCGATCCTCCAGGAGGAGGAGATCCTGTTTTATACCAACATTTATTCTGA--------------------------------------------------------------------------------
>pc2
----------------------------------------------TGATCAGGTATGGTAGGCACTGCTCTTAGTTTAATTATTCGAGCAGAGTTAGGACAACCAGGTAGTTTAATTGGAGATGATCAAATTTATAATGTTGTTGTTACAGCTCACGCTTTCATTATAATTTTTTTCATGGTAATGCCAATTATAATTGGAGGGTTCGGTAACTGACTTGTGCCTTTAATATTAGGAGCTCCTGATATGGCATTCCCTCGAATAAACAACATAAGATTTTGATTATTACCACCGGCTTTAACATTACTTCTTTCTAGAGGAATAGTTGAAAGAGGAGTAGGAACGGGATGAACAGTGTATCCTCCATTATCGGCAGGAATCGCTCACGCAGGGGCCTCTGTTGATTTAGGAATTTTCTCTTTACACATAGCTGGAGCTTCTTCTATTTTAGGAGCTGTAAATTTTATTACTACTGTAATTAATATACGATCTAATGGAATGACTATAGACCGTATACCTTTATTTGTATGAGCAGTCTTTATTACTGCAATTCTTTTACTCCTTTCATTACCTGTCTTAGCTGGTGCAATTACTATATTATTAACTGACCGTAATTTAAATACTTCATTCTTTGACCCAGCCGGAGGGGGAGATCCTGTTTTATACCAACACCTTTTCTGA--------------------------------------------------------------------------------
>lm1
----------------------------------------------TGATCAGGTATGGTAGGCACTGCTCTTAGTTTAATTATTCGAGCAGAGTTAGGACAACCAGGTAGTTTAATTGGAGATGATCAAATTTATAATGTTGTTGTTACAGCTCACGCTTTCATTATAATTTTTTTCATGGTAATGCCAATTATAATTGGAGGGTTCGGTAACTGACTTGTGCCTTTAATATTAGGAGCTCCTGATATGGCATTCCCTCGAATAAACAACATAAGATTTTGATTATTACCACCGGCTTTAACATTACTTCTTTCTAGAGGAATAGTTGAAAGAGGAGTAGGAACGGGATGAACAGTGTATCCTCCATTATCGGCAGGAATCGCTCACGCAGGGGCCTCTGTTGATTTAGGAATTTTCTCTTTACACATAGCTGGAGCTTCTTCTATTTTAGGAGCTGTAAATTTTATTACTACTGTAATTAATATACGATCTAATGGAATGACTATAGACCGTATACCTTTATTTGTATGAGCAGTCTTTATTACTGCAATTCTTTTACTCCTTTCATTACCTGTCTTAGCTGGTGCAATTACTATATTATTAACTGACCGTAATTTAAATACTTCATTCTTTGACCCAGCCGG---------------------------------------------------------------------------------------------------------------------
>pc1
---------------------------ATATTTTATTTTAGGGGCATGATCAGGTATGGTAGGCACTGCTCTTAGTTTGATTATTCGAGCAGAGTTAGGACAACCAGGTAGTTTAATTGGAGATGATCAAATTTATAATGTTGTTGTTACAGCTCACGCTTTCATTATAATTTTTTTCATGGTAATGCCAATTATAATTGGAGGGTTCGGTAACTGACTTGTACCTTTAATATTAGGAGCTCCTGATATGGCATTCCCTCGAATAAACAACATAAGATTTTGATTATTACCACCGGCTTTAACATTACTTCTTTCTAGAGGAATAGTTGAAAGAGGAGTAGGAACGGGATGAACAGTGTATCCTCCATTATCGGCAGGAATCGCTCACGCAGGGGCCTCTGTTGATTTAGGAATTTTCTCTTTACACATAGCTGGGGCTTCTTCTATTTTAGGAGCTGTAAATTTTATTACTACTGTAATTAATATACGATCTAATGGAATGACTATAGACCGTATACCTTTATTTGTATGAGCAGTCTTTATTACTGCAATTCTTTTACTCCTTTCATTACCTGTCTTAGCTGGTGCAATTACTATATTATTAACTGACCGTAATTTAAATACTTCATTCTTTGACCCAGCCGGAGGGGGAGATCCTGTTTTATATCAACAC-----------------------------------------------------------------------------------------
>14_04
TACAAATCATAAAGATATTGGGACTTTATATTTTATTTTAGGGGCATGATCAGGTATGGTAGGCACTGCTCTTAGTTTGATTATTCGAGCAGAGTTAGGACAACCAGGTAGTTTAATTGGAGATGATCAAATTTATAATGTTGTTGTTACAGCTCACGCTTTCATTATAATTTTTTTCATGGTAATGCCAATTATAATTGGAGGGTTCGGTAACTGACTTGTACCTTTAATATTAGGAGCTCCTGATATGGCATTCCCTCGAATAAACAACATAAGATTTTGATTATTACCACCGGCTTTAACATTACTTCTTTCTAGAGGAATAGTTGAAAGAGGAGTAGGAACGGGATGAACAGTGTATCCTCCATTATCGGCAGGAATCGCTCACGCAGGGGCCTCTGTTGATTTAGGAATTTTCTCTTTACACATAGCTGGAGCTTCTTCTATTTTAGGAGCTGTAAATTTTATTACTACTGTAATTAATATACGATCTAATGGAATGACTATAGACCGTATACCTTTATTTGTATGAGCAGTCTTTATTACTGCAATTCTTTTACTCCTTTCATTACCTGTCTTAGCTGGTGCAATTACTATATTATTAACTGACCGTAATTTAAATACTTCATTCTTTGACCCAGCCGGAGGGGGAGATCCTGTTTTATATCAACACCTTTTCTGATTTTTCGGGCACCCAGAAGTATATATTTTAATTTTACCAGGATTTGGTTTAATTTCACATATTGTTAGACAAGAATCAGG
>2_04
TACAAATCATAAAGATATTGGGACTTTATATTTTATTTTAGGGGCATGATCAGGTATGGTAGGCACTGCTCTTAGTTTGATTATTCGAGCAGAGTTAGGACAACCAGGTAGTTTAATTGGAGATGATCAAATTTATAATGTTGTTGTTACAGCTCACGCTTTCATTATAATTTTTTTCATGGTAATGCCAATTATAATTGGAGGGTTCGGTAACTGACTTGTACCTTTAATATTAGGAGCTCCTGATATGGCATTCCCTCGAATAAACAACATAAGATTTTGATTATTACCACCAGCTTTAACATTACTTCTTTCTAGAGGAATAGTTGAAAGAGGAGTAGGAACGGGATGAACAGTGTATCCTCCATTATCGGCAGGAATCGCTCACGCAGGGGCCTCTGTTGATTTAGGAATTTTCTCTTTACACATAGCTGGAGCTTCTTCTATTTTAGGAGCTGTAAATTTTATTACTACTGTAATTAATATACGATCTAATGGAATGACTATAGACCGTATACCTTTATTTGTATGAGCAGTCTTTATTACTGCAATTCTTTTACTCCTTTCATTACCTGTCTTAGCTGGTGCAATTACTATATTATTAACTGACCGTAATTTAAATACTTCATTCTTTGACCCAGCCGGAGGGGGAGATCCTGTTTTATATCAACACCTTTTCTGATTTTTCGGGCATCCAGAAGTATATATTTTAATTTTACCAGGATTTGGTTTAATTTCACATATTGTTAGACAAGAATCAGG
>8_04
TACAAATCATAAAGATATTGGGACTTTATATTTTATTTTAGGGGCATGATCAGGGATGGTATTTTCTGCAACACGTTTGATTATTCGAGCAGAGTTAGGACAACCAGGTAGTTTAATTGGAGATGATCAAATTTATAATGTTGTTGTTACAGCTCACGCTTTCATTATAATTTTTTTCATGGTAATGCCGATTATAATTGGAGGGTTCGGTAACTGACTTGTACCTTTAATATTAGGAGCTCCTGATATGGCATTCCCTCGAATAAACAACATAAGATTTTGATTATTACCACCGGCTTTAACATTACTTCTTTCTAGAGGAATAGTTGAAAGAGGAGTAGGAACGGGATGAACAGTGTATCCTCCATTATCGGCAGGAATCGCTCACGCAGGGGCCTCTGTTGATTTAGGAATTTTCTCTTTACACATAGCTGGAGCTTCTTCTATTTTAGGAGCTGTAAATTTTATTACTACTGTAATTAATATACGATCTAATGGAATGACTATAGACCGTATACCTTTATTTGTATGAGCAGTCTTTATTACTGCAATTCTTTTACTCCTTTCATTACCTGTCTTAGCTGGTGCAATTACTATATTATTAACTGACCGTAATTTAAATACTTCATTCTTTGACCCAGCCGGAGGGGGAGATCCTGTTTTATATCAACACCTTTTCTGATTTTTCGGGCACCCAGAAGTATATATTTTAATTTTACCAGGATTTGGTTTAATTTCACATATTGTTAGACAAGAATCAGG
>9_04
TACAAACCATAAAGATATTGGTACATTATACTTTATTTTAGGGGCGTGATCAGGAATAGTAGGTACAGCACTTAGTTTGATTATTCGAGCAGAGTTAGGTCAACCTGGAAGTTTGATCGGAGATGATCAAATTTATAATGTTGTTGTGACAGCTCACGCTTTTATTATAATTTTCTTCATGGTAATGCCTATTATAATTGGAGGATTCGGTAACTGACTAGTTCCTTTAATACTAGGAGCTCCTGATATAGCTTTCCCTCGAATAAATAACATAAGATTCTGATTACTCCCTCCAGCTCTAACCCTTCTCTTATCAAGAGGGATAGTAGAAAGAGGGGTCGGGACAGGATGAACTGTTTACCCTCCTCTATCAGCAGGTATTGCTCATGCCGGAGCTTCTGTTGATTTAGGGATCTTTTCATTACACATAGCAGGGGCCTCGTCTATTTTAGGGGCTGTTAATTTTATTACTACAGTTATTAATATACGGTCGAATGGAATAACAATGGATCGAATGCCTTTATTCGTCTGAGCTGTCTTCATTACTGCTATTCTCTTACTTTTATCCTTACCTGTCCTAGCAGGGGCCATTACTATATTATTAACTGACCGTAACTTAAATACCTCATTTTTTGACCCCGCCGGAGGGGGAGACCCTGTTCTTTATCAACACTTATTCTGATTTTTTGGACACCCTGAGGTTTACATTCTAATCTTACCAGGATTTGGTCTAATTTCCCATATTGTTAGACAGGAGTCAGG
>LI15007
TACAAATCATAAAGACATTGGAACGTTATATTTTATTCTAGGAGCATGATCAGGTATGGTGGGTACAGCACTAAGATTAATTATTCGAGCAGAACTTGGGCAACCGGGTAGATTAATCGGAGATGATCAAATTTATAATGTTGTAGTTACAGCCCATGCTTTTATTATAATTTTCTTTATGGTTATGCCTATCATGATTGGAGGTTTTGGCAATTGATTAGTCCCTCTTATGCTTGGAGCCCCTGATATGGCATTCCCACGAATAAACAACATAAGATTTTGATTGCTTCCTCCAGCCCTTACACTTCTTTTATCAAGAGGAATGGTAGAAAGAGGAGTAGGGACAGGATGAACTGTTTACCCTCCTTTATCAGCTGGTATTGCACACGCTGGAGCTTCTGTTGACTTAGGTATTTTTTCATTACATATAGCAGGAGCTTCTTCTATTTTAGGAGCAGTAAACTTTATTACTACAGTAATTAATATGCGATCAAATGGAATAACTATAGACCGAATACCACTTTTTGTATGAGCAGTCTTTATTACAGCAATTTTGCTTTTATTATCACTTCCAGTGCTAGCAGGAGCCATTACCATGCTATTAACTGATCGTAACTTAAATACCTCATTTTTTGACCCAGCAGGAGGAGGAGACCCAGTTTTATACCAACATTTATTTTGATTCTTCGGCCATCCAGAGGTCTATATTTTAATTTTACCAGGCTTTGGTCTAATTTCTCATATTGTTAGTCAAGAGTCT--
>1HS1_11
TACAAATCATAAAGACATTGGAACGTTATATTTTATTCTAGGAGCATGATCAGGTATGGTGGGTACAGCACTAAGATTAATTATTCGAGCAGAACTTGGGCAACCGGGTAGATTAATCGGAGATGATCAAATTTATAATGTTGTAGTTACAGCCCATGCTTTTATTATAATTTTCTTTATGGTTATGCCTATCATGATTGGAGGTTTTGGCAATTGATTAGTCCCTCTTATGCTTGGAGCCCCTGATATGGCATTCCCACGAATAAACAACATAAGATTTTGATTGCTTCCTCCAGCCCTTACACTTCTTTTATCAAGAGGAATGGTAGAAAGAGGAGTAGGGACAGGATGAACTGTTTACCCTCCTTTATCAGCTGGTATTGCACACGCTGGAGCTTCTGTTGACTTAGGTATTTTTTCATTACATATAGCAGGAGCTTCTTCTATTTTAGGAGCAGTAAACTTTATTACTACAGTAATTAATATGCGATCAAATGGAATAACTATAGACCGAATACCACTTTTTGTATGAGCAGTCTTTATTACAGCAATTTTGCTTTTATTATCACTTCCAGTGCTAGCAGGAGCCATTACCATGCTATTAACTGATCGTAACTTAAATACCTCATTTTTTGACCCAGCAGGAGGAGGAGACCCAGTTTTATACCAACATTTATTTTGATTCTTCGGCCATCCAGAGGTCTATATTTTAATTTTACCAGGCTTTGGTCTAATTTCTCATATTGTTAGTCAAGAGTCTGG
>gaf2___2CH5_11
TACAAATCATAAAGACATTGGAACGTTATATTTTATTCTAGGAGCATGATCAGGTATGGTGGGTACAGCACTAAGATTAATTATTCGAGCAGAACTTGGGCAACCAGGTAGATTAATCGGAGATGATCAAATTTATAATGTTGTAGTTACAGCCCATGCTTTTATTATAATTTTCTTTATGGTTATGCCTATCATAATTGGAGGTTTTGGCAATTGATTAGTCCCTCTTATGCTTGGAGCCCCTGATATGGCATTCCCACGAATAAACAACATAAGATTTTGATTGCTTCCCCCAGCCCTTACACTTCTTTTATCAAGAGGAATGGTAGAAAGAGGAGTAGGGACAGGATGAACTGTTTACCCTCCTTTATCAGCTGGTATTGCACACGCTGGAGCTTCTGTTGACTTAGGTATTTTTTCATTACATATAGCAGGAGCTTCTTCTATTTTAGGAGCAGTAAACTTTATTACTACAGTAATTAATATGCGATCAAATGGAATAACTATAGACCGAATACCACTTTTTGTATGAGCAGTCTTTATTACAGCAATTTTGCTTTTATTATCACTTCCAGTGCTAGCAGGAGCCATTACCATGCTATTAACTGATCGTAACTTAAATACCTCATTTTTTGACCCAGCAGGAGGAGGAGACCCAGTTTTATATCAACATTTATTTTGATTCTTCGGCCATCCAGAGGTCTATATTTTAATTTTACCAGGCTTTGGTCTAATTTCTCATATTGTTAGTCAGGAGTCTGG
>11RB2_11
TACAAATCATAAAGACATTGGAACGTTATATTTTATTCTAGGAGCATGATCAGGTATGGTGGGTACAGCACTAAGATTAATTATTCGAGCAGAGCTTGGGCAACCAGGTAGATTAATCGGAGATGATCAAATTTATAATGTTGTAGTTACAGCCCATGCTTTTATTATAATTTTTTTTATGGTTATGCCTATCATGATTGGAGGCTTTGGCAATTGATTAGTCCCTCTTATGCTTGGGGCCCCTGATATGGCATTCCCACGAATAAACAACATAAGATTTTGATTGCTTCCTCCAGCCCTTACACTTCTTTTATCAAGAGGAATGGTAGAAAGAGGAGTAGGGACAGGATGAACTGTTTACCCTCCTTTATCAGCTGGTATTGCACACGCTGGGGCTTCTGTTGACTTAGGTATTTTTTCATTACATATAGCAGGAGCTTCTTCTATTTTAGGAGCAGTAAACTTTATTACTACAGTAATTAATATGCGATCAAATGGAATAACTATAGACCGAATACCACTTTTTGTATGAGCAGTCTTTATTACAGCAATTTTACTTTTATTATCACTTCCAGTGCTAGCAGGAGCCATTACCATACTATTAACTGATCGTAACTTAAATACCTCATTTTTTGACCCAGCAGGAGGAGGAGACCCAGTTTTATATCAACATTTATTTTGATTCTTCGGCCACCCAGAGGTCTATATTTTAATTTTACCGGGCTTTGGTCTAATTTCTCATATTGTTAGTCAAGAGTCTGG
>2CH7_11
TACAAATCATAAAGACATTGGAACGTTATATTTTATTCTAGGAGCATGATCAGGTATGGTGGGTACAGCACTAAGATTAATTATTCGAGCAGAGCTTGGACAACCAGGTAGATTAATCGGAGATGATCAAATTTATAATGTTGTAGTTACAGCCCATGCTTTTATTATAATTTTTTTTATGGTTATGCCTATCATGATTGGAGGCTTTGGCAATTGATTAGTCCCTCTTATGCTTGGGGCCCCTGATATGGCATTCCCACGAATAAACAACATAAGATTTTGATTGCTTCCTCCAGCCCTTACACTTCTTTTATCAAGAGGAATGGTAGAAAGAGGAGTAGGGACAGGATGAACTGTTTACCCTCCTTTATCAGCTGGTATTGCACACGCTGGGGCTTCTGTTGACTTAGGTATTTTTTCATTACATATAGCAGGAGCTTCTTCTATTTTAGGAGCAGTAAACTTTATTACTACAGTAATTAATATGCGATCAAATGGAATAACTATAGACCGAATACCACTTTTTGTATGAGCAGTCTTTATTACAGCAATTTTACTTTTATTATCACTTCCAGTGCTAGCAGGAGCCATTACCATACTATTAACTGATCGTAACTTAAATACCTCATTTTTTGACCCAGCAGGAGGAGGAGACCCAGTTTTATATCAACATTTATTTTGATTCTTCGGCCACCCAGAGGTCTATATTTTAATTTTACCGGGCTTTGGTCTAATTTCTCATATTGTTAGTCAAGAGTCTGG
>1CH1_11
TACAAATCATAAAGACATTGGAACGTTATATTTNATTCTAGGAGCATGATCAGGTATGGTGGGTACAGCACTAAGGTTAATTATTCGAGCAGAGCTTGGGCAACCAGGTAGATTAATCGGAGATGATCAAATTTATAATGTTGTAGTTACAGCCCATGCTTTTATTATAATTTTTTTTATGGTTATGCCTATCATGATTGGAGGCTTTGGCAATTGATTAGTCCCTCTTATGCTTGGGGCCCCTGATATGGCATTCCCACGAATAAACAACATAAGATTTTGATTGCTTCCTCCAGCCCTTACACTTCTTTTATCAAGAGGAATGGTAGAAAGAGGAGTAGGGACAGGATGAACTGTTTACCCTCCTTTATCAGCTGGTATTGCACACGCTGGGGCTTCTGTTGACTTAGGTATTTTTTCATTACATATAGCAGGAGCTTCTTCTATTTTAGGAGCAGTAAACTTTATTACTACAGTAATTAATATGCGATCAAATGGAATAACTATAGACCGAATACCACTTTTTGTATGAGCAGTCTTTATTACAGCAATTTTACTTTTATTATCACTTCCAGTGCTAGCAGGAGCCATTACCATACTATTAACTGATCGTAACTTAAATACCTCATTTTTTGACCCAGCAGGAGGAGGAGACCCAGTTTTATATCAACATTTATTTTGATTCTTCGGCCACCCAGAGGTCTATATTTTAATTTTACCGGGCTTTGGTCTAATTTCTCATATTGTTAGTCAAGAGTCTGG
>2CH4_11
TACAAATCATAAAGACATTGGAACGTTATATTTTATTCTAGGAGCATGATCAGGTATGGTGGGTACAGCACTAAGATTAATTATTCGAGCAGAACTTGGGCAACCAGGTAGATTAATCGGAGATGATCAAATTTATAATGTTGTAGTTACAGCCCATGCTTTTATTATAATTTTCTTTATGGTTATGCCTATCATGATTGGAGGCTTTGGCAATTGATTAGTCCCTCTTATGCTTGGGGCCCCTGATATGGCATTCCCACGAATAAACAACATAAGATTTTGATTGCTTCCTCCAGCCCTTACACTTCTTTTATCAAGAGGAATGGTAGAAAGAGGAGTAGGGACAGGATGAACTGTTTACCCTCCTTTATCAGCTGGTATTGCACACGCTGGGGCTTCTGTTGACTTAGGTATTTTTTCATTACATATAGCAGGGGCTTCTTCTATTTTAGGAGCAGTAAACTTTATTACTACAGTAATTAATATGCGATCAAATGGAATAACTATAGACCGAATACCACTTTTTGTATGAGCAGTCTTTATTACAGCAATTTTACTTTTATTATCACTTCCAGTGCTAGCAGGAGCCATTACCATACTATTAACTGATCGTAACTTAAATACCTCATTTTTTGACCCAGCAGGAGGAGGAGACCCAGTTTTATATCAACATTTATTTTGATTCTTCGGCCACCCAGAGGTCTATATTTTAATTTTACCGGGCTTTGGTCTAATTTCTCATATTGTTAGTCAAGAGTCTGG
>gaf3___2HS5_11
TACAAATCATAAAGACATTGGAACGTTATATTTTATTCTAGGAGCATGATCAGGTATAGTGGGTACAGCACTAAGATTAATTATTCGAGCAGAACTTGGGCAACCAGGTAGATTAATCGGAGATGATCAAATTTATAATGTTGTAGTTACAGCCCATGCTTTTATTATAATTTTCTTTATGGTTATGCCTATCATGATTGGAGGCTTCGGCAATTGATTAGTCCCCCTTATGCTTGGGGCCCCTGATATGGCATTCCCACGAATAAACAACATAAGATTTTGATTGCTTCCTCCAGCCCTTACACTTCTTTTATCAAGAGGAATGGTAGAAAGAGGAGTAGGGACAGGATGAACTGTTTACCCTCCTCTATCAGCCGGTATTGCACACGCTGGGGCTTCTGTTGACTTAGGTATTTTTTCATTGCATATAGCAGGAGCTTCTTCTATTTTAGGGGCAGTAAACTTTATTACTACAGTAATTAATATGCGATCAAATGGAATAACTATAGACCGAATACCACTTTTTGTATGAGCAGTCTTTATTACAGCAATTTTGCTTTTATTATCACTTCCAGTGCTAGCAGGAGCCATTACTATACTATTAACTGATCGTAACTTAAATACCTCATTTTTTGACCCAGCAGGAGGAGGAGACCCAGTTTTATATCAACATTTATTTTGATTCTTCGGCCACCCGGAGGTCTATATTTTAATTTTGCCAGGCTTTGGTCTAATTTCTCATATTGTTAGTCAAGAGTCTGG
>gaf1
----------------------------------------GGAGCATGATCAGGTATAGTAGGTACAGCCTTGAGATTAATTATTCGAGCAGAACTTGGGCAACCAGGTAGATTAATCGGAGATGATCAAATTTATAATGTTGTAGTTACAGCCCATGCTTTTATTATAATTTTCTTTATAGTTATGCCTATCATGATTGGAGGCTTTGGCAATTGACTAGTCCCTCTTATGCTTGGAGCCCCTGATATGGCATTTCCACGAATAAACAACATAAGATTTTGATTGCTTCCTCCAGCCCTTACACTTCTTTTATCAAGAGGAATGGTAGAAAGAGGAGTAGGGACAGGATGAACTGTTTACCCTCCTTTATCAGCTGGTATTGCACACGCTGGGGCTTCTGTTGACTTAGGTATTTTTTCATT-CACATAGCAGGGGCTTCTTCTATTTTAGGAGCAGTAAACTTTATTACCACAGTAATTAATATGCGATCAAACGGAATAACTATAGACCGAATACCACTTTTTGTATGAGCAGTCTTTATTACAGCAATTTTGCTTTTATTATCGCTTCCAGTGCTAGCAGGAGCTATTACCATACTATTAACTGATCGTAACTTAAATACCTCATTTTTTGACCCAGCGGGAGGAGGAGATCCAGTTTTATAC-----------------------------------------------------------------------------------------------
>gc2
-------------------------------------------------------------------------AGATTGATTATCCGAGCAGAGCTAGGGCAACCAGGCAGTCTAATTGGAGATGACCAAATTTATAATGTTGTAGTTACAGCCCATGCTTTTATTATAATTTTCTTCATAGTTATGCCTATCATAATTGGAGGATTTGGTAATTGACTGGTCCCTCTTATACTAGGCGCCCCTGATATAGCTTTCCCACGAATAAATAACATAAGATTCTGATTGCTTCCACCCGCTCTTACCCTACTTCTATCAAGGGGAATGGTAGAAAGAGGGGTAGGAACAGGATGAACTGTTTACCCTCCCCTATCAGCTGGTATTGCTCATGCTGGGGCTTCTGTTGACCTGGGAATCTTTTCCCTGCACTTAGCAGGAGCTTCTTCTATCTTAGGAGCAGTAAACTTCATTACCACAGTGATTAACATGCGATCAAACGGAATGACCATAGACCGAATACCCTTGTTCGTATGAGCTGTATTTATTACAGCAATTTTACTTTTATTATCACTCCCAGTACTAGCAGGAGCTATTACAATGCTTTTAACTGACCGGAACTTAAATA-------------------------------------------------------------------------------------------------------------------------------------------
>gc1
-----------------------------------TTTTAGGAGCATGATCAGGAATAGTAGGTACAGCACTTAGATTGATTATCCGAGCAGAGCTAGGGCAACCAGGCAGTCTAATTGGAGATGACCAAATTTATAATGTTGTAGTTACAGCCCATGCTTTTATTATAATTTTCTTTATAGTTATGCCTATCATGATTGGAGGATTTCGGAATTGACTGGTCCCTCTTATACTAGGCGCCCCTGATATAGCTTTCCCACGAATAAATAACATAAGATTCTGATTTCTCCCCCCCGCTCTTACCCTACTTCTATCAAGAGGAATGGTAGAAAGAGGGGTGGGAACAGGATGAACTGTTTACCCTCCCCTATCAGCTGGTATTGCCCATGCTGGGGCTTCTGTTGACCTGGGAATCTTTTCCCTACACTTAGCAGGAGCTTCTTCTATCTTAGGAGCAGTAAACTTCATTACCACAGTGATTAACATGCGATCAAACGGAATGACTATAGACCGAATACCCTTGTTCGTATGAGCTGTATTTATTACAGCAATTTTACTTTTATTATCACTCCCAGTACTAGCAGGAGCTATTACAATGCTTTTAACTGACCGGAACTTAAATACATCATTCTTTGACCCGGCGGGAGGGGGAGATCCCGTTCTATATCAA--------------------------------------------------------------------------------------------
>gan3
----------------------------------------------TGATCAGGAATAGTAGGTACAGCCTTAAGACTGATTATCCGAGCAGAACTAGGACAACCTGGTAGTTTAATTGGAGACGACCAAATTTATAACGTTGTAGTCACAGCCCATGCTTTTATTATAATCTTTTTTATAGTTATGCCTATTATGATCGGAGGCTTTGGTAATTGATTAGTACCATTAATGCTAGGAGCCCCTGATATAGCTTTTCCACGAATAAACAACATGAGATTCTGATTGCTCCCTCCCGCTCTTACTCTCCTTCTTTCGAGAGGAATAGTAGAAAGAGGAGTCGGAACAGGATGAACTGTTTACCCTCCTTTAGCAGCTGGTATTGCCCATGCTGGAGCTTCTGTTGATCTAGGAATTTTCTCTTTACATATAGCAGGGGCTTCTTCTATTTTAGGAGCAGTAAACTTTATTACTACAGTAATTAACATACGATCTAATGGAATAACTATGGATCGAATACCTCTTTTTGTCTGAGCGGTCTTTATTACAGCCATTTTACTTTTATTGTCTCTTCCGGTATTGGCAGGAGCAATCACAATGCTATTAACCGACCGTAACTTAAATACTTCATTCTTCGACCCTGCAGGAG-------------------------------------------------------------------------------------------------------------------
>gan2
-------------------------------------------------------------------------AGACTGATTATCCGAGCAGAACTAGGACAACCTGGTAGTTTAATTGGAGACGACCAAATTTATAACGTTGTAGTCACAGCCCATGCTTTTATTATAATCTTTTTTATAGTTATGCCTATTATGATCGGAGGCTTTGGTAATTGATTAGTACCATTAATGCTAGGAGCCCCTGATATAGCTTTTCCACGAATAAACAACATGAGATTCTGATTACTCCCTCCCGCTCTTACTCTCCTTCTTTCGAGAGGAATAGTAGAAAGAGGGGTCGGAACAGGATGAACTGTTTACCCTCCTTTAGCAGCTGGTATTGCCCATGCTGGAGCTTCTGTTGACTTAGGAATTTTCTCTTTACATATAGCAGGGGCTTCTTCTATTTTAGGAGCAGTAAACTTTATTACTACAGTAATTAACATACGATCTAATGGAATAACTATGGATCGAATACCTCTTTTTGTCTGAGCGGTCTTTATTACAGCCATTTTACTTTTATTGTCTCTTCCGGTATTGGCAGGAGCAATCACAATGCTATTAACCGACCGTAACTTAAATA-------------------------------------------------------------------------------------------------------------------------------------------
>gan1
----------------------------------------GGAGCATGATCAGGAATAGTAGGTACAGCCTTAAGACTGATTATCCGAGCAGAACTAGGACAACCTGGTAGTTTAATTGGGGATGACCAAATTTATAACGTTGTAGTTACAGCCCATGCTTTTATTATAATCTTTTTTATAGTTATGCCTATTATGATTGGAGGCTTTGGTAATTGATTAGTACCATTAATACTAGGAGCCCCTGATATGGCCTTCCCACGAATAAACAACATGAGATTCTGATTACTCCCTCCCGCCCTTACTCTTCTTCTTTCAAGAGGAATAGTAGAAAGAGGCGTCGGAACAGGATGAACTGTTTACCCTCCCTTAGCAGCTGGTATCGCCCATGCTGGAGCTTCTGTTGACCTAGGAATTTTCTCCTTACATATAGCAGGAGCTTCTTCTATTCTAGGAGCAGTAAACTTTATTACTACAGTGATTAACATACGATCAAATGGAATAACTATGGACCGAATACCTCTTTTTGTCTGAGCGGTCTTTATTACAGCCATTTTACTTTTATTATCCCTTCCGGTATTGGCAGGGGCAATCACAATGCTCTTAACTGACCGTAACTTAAATACTTCATTCTTCGACCCAGCAGGAGGGGGAGACCCAGTATTATACCAACAC-----------------------------------------------------------------------------------------
>ge2
---------------------AACATTATACTTTATTTTAGGAGCATGATCAGGAATAGTAGGTACAGCACTTAGACTGATTATTCGGGCAGAATTAGGTCAACCTGGGAGATTAATTGGGGATGACCAAATTTACAACGTGGTGGTCACAGCCCACGCTTTTATTATAATTTTTTTTATAGTTATGCCTATTATAATTGGGGGCTTTGGTAATTGACTAGTACCACTAATACTAGGAGCTCCTGATATGGCTTTCCCTCGAATAAACAATATAAGATTTTGATTACTTCCTCCTGCACTTACACTCCTTCTTTCTAGAGGAATAGTAGAAAGAGGAGTCGGTACTGGATGAACTGTTTACCCTCCCTTAGCAGCTGGCATTGCCCATGCTGGAGCTTCTGTTGACCTAGGTATTTTTTCACTTCATATAGCAGGAGCTTCTTCCATTTTAGGGGCAGTAAACTTTATTACCACAGTAATTAATATACGATCTAATGGTATAACTATAGACCGAATACCTTTATTTGTATGAGCGGTTTTCATTACAGCCATTTTACTTTTATTATCCCTCCCAGTCCTTGCAGGGGCTATTACTATACTACTTACTGACCGTAATTTAAATACTTCATTTTTTGATCCAGCCGGAGGAGGGGACCCTGTTCTATATCAACACTTATTC-----------------------------------------------------------------------------------
>gp2
----------------------------------------------TGATCAGGAATAGTAGGTACAGCCCTTAGACTAATTATTCGAGCAGAACTTGGTCAACCAGGAAGTTTGATTGGAGATGATCAAATTTACAATGTTGTAGTTACAGCCCATGCTTTTATTATGATTTTCTTTATAGTTATGCCCATTATAATTGGAGGATTCGGTAATTGACTAGTACCTCTTATATTAGGCGCCCCAGATATAGCATTCCCACGAATAAACAATATAAGGTTCTGACTACTCCCTCCCGCTCTTACTCTTTTACTCTCAAGAGGTATAGTAGAAAGAGGGGTAGGGACTGGATGAACTGTTTATCCTCCTCTTGCTGCTGGTATTGCTCACGCAGGAGCCTCTGTAGATTTAGGTATCTTTTCTTTACATATAGCAGGAGCTTCCTCAATTTTAGGAGCGGTAAACTTTATTACTACAGTTATCAATATACGATCTAATGGGATAACTATAGACCGTATACCTCTTTTCGTATGAGCAGTTTTTATTACAGCTATTTTACTTTTATTATCTCTTCCTGTACTAGCAGGAGCCATTACCATGTTATTGACGGACCGTAACTTAAATACGTCATTCTTTGATCCTGCTGGAGGGGGAGATCCTGTTCTTTACCAACACTTATTTTGA--------------------------------------------------------------------------------
>gp1
------------------------ATTATATTTCATTTTAGGAGCTTGATCAGGAATAGTAGGTACAGCCCTTAGACTAATTATTCGAGCAGAACTTGGTCAACCAGGAAGTTTGATTGGAGATGATCAAATTTACAATGTTGTAGTTACAGCCCATGCTTTTATTATGATTTTCTTTATAGTTATGCCCATTATAATTGGGGGATTCGGTAATTGACTAGTACCTCTTATATTAGGCGCCCCAGATATAGCATTCCCACGAATAAACAATATAAGGTTCTGACTACTCCCTCCCGCTCTTACTCTTTTACTCTCAAGAGGTATAGTAGAAAGAGGGGTAGGGACTGGATGAACTGTTTATCCTCCTCTTGCTGCTGGTATTGCTCACGCAGGAGCCTCTGTAGATTTGGGTATCTTTTCTTTACATATAGCAGGAGCTTCCTCAATTTTAGGAGCGGTAAACTTTATTACTACAGTTATCAATATACGATCTAATGGGATAACTATAGACCGTATACCTCTTTTCGTATGAGCAGTTTTTATTACAGCTATTTTACTTTTATTATCTCTTCCTGTACTAGCAGGAGCCATTACCATGTTATTGACGGACCGTAACTTAAATACGTCATTCTTTGATCCTGCTGGAGGGGGAGATCCTGTTCTTTACCAACAC-----------------------------------------------------------------------------------------
>2CH9_11
TACAAATCATAAAGATATCGGTACTTTATATTTTATTTTAGGAGCTTGGTCAGGGATGGTAGGAACAGCCCTTAGTTTGATTATTCGAGCAGAGTTGGGTCAACCAGGTAGTCTAATCGGGGACGATCAGATTTACAATGTTGTTGTTACAGCACACGCTTTCATTATGATTTTCTTCATGGTGATGCCTATTATAATTGGAGGATTCGGTAACTGATTAGTCCCTCTTATATTAGGTGCCCCCGACATGGCGTTCCCTCGCATGAACAACATAAGATTTTGATTATTACCACCGGCGCTAACTCTTCTACTCTCTAGGGGACTAGTAGAAAGAGGAGTTGGGACAGGATGAACTGTTTACCCTCCTCTATCGGCGGGTATTGCGCACGCTGGCGCTTCCGTGGATATGGGAATTTTCTCATTACACTTAGCAGGAGCTTCTTCTATTCTAGGGGCGGTAAACTTTATTACAACTGTTATCAACATACGATCGAACGGGATGACGCTTGACCGTATACCTTTGTTTGTATGAGCTGTTTTTATCACGGCGGTTTTATTATTACTCTCCCTACCTGTATTAGCGGGAGCCATTACTATGCTATTGACAGACCGTAATTTGAACACTTCTTTTTTTGACCCTGCTGGAGGAGGAGACCCAGTATTATACCAACACCTCTTCTGATTTTTTGGACACCCTGAGGTTTACATCTTGATTCTCCCGGGATTCGGGCTAATTTCACATATTGTTAGACAGGAAGCAGG
>2CH8_11
TACAAATCATAAAGATATCGGTACTTTATATTTTATTTTAGGAGCTTGGTCAGGGATGGTAGGAACAGCCCTTAGTTTGATTATTCGAGCAGAGTTGGGTCAACCAGGTAGTCTAATCGGGGACGATCAGATTTACAATGTTGTTGTTACAGCACACGCTTTCATTATGATTTTCTTCATGGTGATGCCTATTATGATTGGAGGATTCGGTAACTGATTAGTCCCTCTTATATTAGGTGCCCCCGACATGGCATTCCCTCGCATGAACAACATAAGATTTTGATTATTACCACCGGCGCTAACTCTTCTACTCTCTAGGGGACTAGTAGAAAGAGGAGTTGGGACAGGATGAACTGTTTACCCTCCTCTATCGGCGGGTATTGCGCACGCTGGCGCTTCCGTGGATATGGGAATTTTCTCATTACACTTAGCAGGAGCTTCTTCTATTCTAGGGGCGGTAAACTTTATTACAACTGTTATCAACATACGATCGAACGGGATGACGCTTGACCGTATACCTTTGTTTGTATGAGCTGTTTTTATCACGGCGGTTTTATTATTACTCTCCCTACCTGTATTAGCGGGAGCCATTACTATGCTATTGACAGACCGTAATTTGAACACTTCTTTTTTTGACCCTGCTGGAGGAGGAGACCCAGTATTATACCAACACCTCTTCTGATTTTTTGGACACCCTGAGGTTTACATCTTGATTCTCCCGGGATTCGGGCTAATTTCACATATTGTTAGACAGGAAGCAGG
>1Sq_SA
----------AAAGATATTGGTACTTTATATTTTATTTTAGGAGCTTGGTCAGG-ATGGTAGGAACAGCCCTTAGTTTGATTATTCGAGCAGAGTTGGGTCAACCAGGTAGTCTAATCGGGGACGATCAGATTTACAATGTTGTTGTTACAGCACACGCTTTCATTATGATTTTCTTCATGGTGATGCCTATTATAATTGGAGGATTCGGTAACTGATTAGTCCCTCTTATATTAGGTGCCCCCGACATGGCGTTCCCTCGCATGAACAACATAAGATTTTGATTATTACCACCGGCGCTAACTCTTCTACTCTCTAGAGGACTAGTAGAAAGAGGAGTTGGGACAGGATGAACTGTTTACCCTCCTCTATCGGCGGGTATTGCGCACGCTGGCGCTTCCGTGGATATGGGAATTTTCTCATTACACTTAGCAGGAGCTTCTTCTATTCTAGGGGCGGTAAACTTTATTACAACTGTTATCAACATACGATCGAACGGGATGACGCTTGACCGTATACCTTTGTTTGTATGAGCTGTTTTTATCACGGCGGTTTTATTATTACTCTCCCTACCTGTATTAGCGGGAGCCATTACTATGCTATTGACAGACCGTAATTTGAACACTTCTTTTTTTGACCCTGCTGGAGGAGGAGACCCAGTATTATACCAACACCTCTTCTGATTTTTTGG------------------------------------------------------------------------
>PL1_2_Assembly__CO1_F/R___2
TACAAATCATAAAGACATTGGAACACTATATTTTATTCTCGGAGCATGATCTGGGATAGTTGGTACCGCCCTAAGTCTAATTATTCGAGCAGAACTAGGACAACCGGGTAGGCTGATCGGGGACGATCAAATTTACAACGTAGTAGTTACAGCCCACGCTTTTATTATAATTTTTTTTATGGTTATACCTATTATAATTGGGGGGTTCGGCAATTGACTGGTTCCTCTTATGTTAGGGGCCCCAGATATGGCATTTCCTCGAATAAACAATATAAGATTCTGACTATTACCCCCTGCGCTCACTTTACTTCTTTCCAGAGGCATGGTAGAGAGAGGGGTAGGAACAGGATGAACTGTTTACCCCCCGCTAGCTGCTGGAATTGCCCACGCGGGAGCATCAGTTGACTTAGGTATTTTTTCCCTCCACATAGCAGGAGCTTCTTCTATCCTGGGGGCGGTGAACTTTATTACTACGGTGATCAACATACGATCTAATGGTATAACTATAGACCGTATGCCATTGTTTGTGTGAGCTGTTTTTATCACAGCTATCCTTTTACTATTATCCTTACCAGTTTTAGCTGGCGCGATTACGATACTACTTACCGACCGTAACTTGAACACCTCTTTTTTCGACCCAGCTGGAGGGGGAGACCCCGTTTTATACCAACACTTATTTTGATTCTTTGGTCACCCAGAGGTTTATATTTTAATCCTACCCGGCTTTGGCCTAATTTCCCACATTGTTAGACAGGAGTCTGG
>3_04
TACAAATCATAAAGATATCGGAACCTTATATTTTATTCTAGGAGCTTGATCAGGAATGGTAGGAACAGCCCTTAGTTTAATTATTCGAGCAGAACTTGGACAACCGGGTAGTCTAATTGGGGATGATCAAATTTATAATGTTATTGTTACAGCACATGCTTTTATTATAATTTTTTTCATGGTAATACCCATTATAATCGGAGGTTTCGGGAATTGACTAGTCCCACTCATATTAGGAGCCCCTGATATGGCATTCCCTCGAATAAATAACATGAGGTTCTGATTGCTACCTCCTGCACTTACACTTCTTCTTTCGAGAGGTCTAGTAGAAAGAGGAGTAGGGACCGGCTGAACTGTTTACCCTCCTTTATCGGCGGGGATCGCCCATGCTGGAGCCTCAGTAGATATGGGTATTTTTTCTTTACATCTTGCAGGAGCTTCTTCCATTCTGGGGGCTGTAAATTTTATTACTACTGTTATTAATATACGGTCTTACGGTATAACCCTCGATCGTATGCCCCTTTTCGTGTGAGCTGTTTTCATCACAGCTATTCTTTTATTACTTTCTTTACCTGTTTTAGCCGGGGCTATTACCATGCTATTAACAGATCGTAATTTAAATACTTCGTTTTTCGACCCTGCTGGAGGGGGAGATCCTGTCCTTTATCAACATTTATTCTGATTCTTCGGACACCCAGAGGTATATATTTTAATTTTACCCGGGTTCGGGCTTATTTCCCACATCGTTAGCCAGGAAGCGGG
>MPap11_9
------TCATAAAGATATTGGAACTTTATATTTTATTTTAGGAGCCTGATCAGGTATGGTCGGAACCGCTCTTAGATTAATTATTCGAGCAGAACTTGGACAACCTGGTAGTCTAATTGGGGACGACCAAATTTACAACGTTATTGTCACAGCACATGCTTTTATCATAATCTTCTTTATGGTAATGCCTATTATAATTGGAGGATTTGGTAATTGACTAGTACCTCTTATATTGGGAGCTCCTGATATGGCATTCCCTCGTATAAATAACATAAGATTCTGATTACTTCCTCCCGCTCTTACTCTTCTTCTCTCAAGTGGGATAGTAGAAAGGGGGGTAGGAACAGGATGAACCGTGTATCCACCTCTTTCAGCTGGAATTGCTCATGCAGGTGCTTCTGTAGATATAGGAATCTTCTCTTTACATCTAGCCGGAGCTTCTTCTATCTTGGGGGCTGTTAACTTTATTACTACAGTAATCAACATACGGTCTAACGGTATAACATTAGATCGTATACCTTTGTTTGTCTGAGCTGTTTTTATCACTGCTATCTTATTACTGTTGTCTTTACCTGTTTTAGCTGGGGCTATTACAATGTTACTAACAGATCGTAATTTAAACACCTCTTTTTTCGACCCTGCTGGAGGGGGAGACCCTGTTTTATATCAGCATTTATTTTGATTTTTCGGTCATCCTGAGGTTTACATTTTAATTTTACCTGCTTTTGGTTTAATCTCCCATATTGTTAGACAAGAAGCGGG
>MPap8_09
TACAAATCATAAAGATATTGGAACTTTATATTTTATTTTAGGAGCCTGATCAGGTATGGTCGGAACCGCTCTTAGATTAATTATTCGAGCAGAACTTGGACAACCTGGTAGTCTAATTGGGGACGACCAAATTTACAACGTTATTGTCACAGCACATGCTTTTATCATGATCTTCTTCATGGTAATGCCTATTATAATTGGAGGATTTGGTAATTGACTAGTACCTCTTATACTGGGAGCTCCTGATATGGCATTCCCTCGTATAAATAACATAAGATTCTGATTACTTCCTCCCGCTCTTACTCTTCTTCTCTCAAGTGGGATAGTAGAAAGGGGGGTAGGAACAGGATGAACCGTGTATCCACCTCTTTCAGCTGGAATTGCTCATGCAGGTGCTTCTGTAGATATAGGAATCTTCTCTTTACATCTAGCCGGGGCTTCTTCTATCTTGGGAGCTGTTAACTTTATTACTACAGTAATCAACATACGGTCTAACGGTATAACATTAGATCGTATACCTTTGTTTGTCTGAGCTGTTTTTATCACTGCTATCTTATTACTGTTGTCTTTACCTGTTTTAGCTGGGGCTATTACAATGTTACTAACAGATCGTAATTTAAACACCTCTTTTTTCGACCCTGCTGGAGGAGGAGACCCTGTTTTATATCAGCATTTATTTTGATTTTTCGGTCATCCTGAGGTTTACATTTTAATTTTACCTGCTTTTGGTTTAATCTCCCATATTGTTAGACAAGAAGCGGG
>17RBF_12
TACAAATCATAAAGATATTGGAACTTTATATTTTATTTTAGGAGCCTGATCAGGTATGGTCGGAACCGCTCTTAGATTAATTATTCGAGCAGAACTTGGACAACCTGGTAGTCTAATTGGGGACGACCAAATTTACAACGTTATTGTCACAGCACATGCTTTTATCATAATCTTCTTCATGGTAATGCCTATTATAATTGGAGGATTTGGTAATTGACTAGTACCTCTTATACTGGGAGCTCCTGATATGGCATTCCCTCGTATAAATAACATAAGATTCTGATTACTTCCTCCCGCTCTTACTCTTCTTCTCTCAAGTGGGATAGTAGAAAGGGGGGTAGGAACAGGATGAACCGTGTATCCACCTCTTTCAGCTGGAATTGCTCATGCAGGTGCTTCTGTAGATATAGGAATCTTCTCTTTACATCTAGCCGGAGCTTCTTCTATCTTAGGGGCTGTTAACTTTATTACTACAGTAATCAACATACGGTCTAACGGTATAACATTAGATCGTATACCTTTGTTTGTCTGAGCTGTTTTTATCACTGCTATCTTATTACTGTTGTCTTTACCTGTTTTAGCTGGGGCTATTACAATGTTACTAACAGATCGTAATTTAAACACCTCTTTTTTCGACCCTGCTGGAGGAGGAGACCCTGTTTTATATCAGCATTTATTTTGATTTTTCGGTCATCCTGAGGTTTACATTTTAATTTTACCTGCTTTTGGTTTAATCTCCCATATTGTCAGACAAGAAGCGGG
>3Al_09
TACAAATCATAAAGATATTGGAACTTTATATTTTATTTTAGGAGCCTGATCAGGTATGGTCGGAACCGCTCTTAGATTAATTATTCGAGCAGAACTTGGACAACCTGGTAGTCTAATTGGGGACGACCAAATTTACAACGTTATTGTCACAGCACATGCTTTTATCATAATCTTCTTCATGGTAATGCCTATTATAATTGGAGGATTTGGTAATTGACTAGTACCTCTTATACTGGGAGCTCCTGATATGGCGTTCCCTCGTATAAATAACATAAGATTCTGATTACTTCCTCCCGCTCTTACTCTTCTTCTCTCAAGTGGGATAGTAGAAAGGGGGGTAGGAACAGGATGAACCGTGTATCCACCTCTTTCAGCTGGAATTGCTCATGCAGGTGCTTCTGTAGATATAGGAATCTTCTCTTTACATCTAGCCGGAGCTTCTTCTATCTTAGGGGCTGTTAACTTTATTACTACAGTAATCAACATACGGTCTAACGGTATAACATTAGATCGTATACCTTTGTTTGTCTGAGCTGTTTTTATCACTGCTATCTTATTACTGTTGTCTTTACCTGTTTTAGCTGGGGCTATTACAATGTTACTAACAGATCGTAATTTAAACACCTCTTTTTTCGACCCTGCTGGAGGAGGAGACCCTGTTTTATATCAGCATTTATTTTGATTTTTCGGTCATCCTGAGGTTTACATTTTAATTTTACCTGCTTTTGGTTTAATCTCCCATATTGTTAGACAAGAAGCGGG
>1Al_09
TACAAATCATAAAGATATTGGAACTTTATATTTTATTTTAGGAGCCTGATCAGGTATGGTCGGAACCGCTCTTAGATTAATTATTCGAGCAGAACTTGGACAACCTGGTAGTCTAATTGGGGACGACCAAATTTACAACGTTATTGTCACAGCACATGCTTTTATCATAATCTTCTTCATGGTAATGCCTATTATAATTGGAGGATTTGGTAATTGACTAGTACCTCTTATACTGGGAGCTCCTGATATGGCATTCCCTCGTATAAATAACATAAGATTCTGATTACTTCCTCCCGCTCTTACTCTTCTTCTCTCAAGTGGGATAGTAGAAAGGGGGGTAGGAACAGGATGAACCGTGTATCCACCTCTTTCAGCTGGAATTGCTCATGCAGGTGCTTCTGTAGATATAGGAATCTTCTCTTTACATCTAGCCGGAGCTTCTTCTATCTTGGGGGCTGTTAACTTTATTACTACAGTAATCAACATACGGTCTAACGGTATAACATTAGATCGTATACCTTTGTTTGTCTGAGCTGTTTTTATCACTGCTATCTTATTACTGTTGTCTTTACCTGTTTTAGCTGGGGCTATTACAATGTTACTAACAGATCGTAATTTAAACACCTCTTTTTTCGACCCTGCTGGAGGAGGAGACCCTGTTTTATATCAGCATTTATTTTGATTTTTCGGTCATCCTGAGGTTTACATTTTAATTTTACCTGCTTTTGGTTTAATTTCCCATATTGTTAGACAAGAAGCGGG
>2HS3_11
TACAAATCATAAAGATATTGGAACTTTATATTTTATTTTAGGAGCCTGATCAGGCATGGTCGGAACCGCTCTTAGATTAATTATTCGAGCAGAACTTGGACAACCTGGTAGTCTAATTGGGGACGACCAAATTTACAACGTTATTGTCACAGCACATGCTTTTATCATAATCTTCTTCATGGTAATGCCTATTATAATTGGAGGATTTGGTAATTGACTAGTACCTCTTATACTGGGAGCTCCTGATATGGCATTCCCTCGTATAAATAACATAAGATTCTGATTACTTCCTCCCGCTCTTACTCTTCTTCTCTCAAGTGGGATAGTAGAAAGGGGGGTAGGAACAGGATGAACCGTGTATCCGCCTCTTTCAGCTGGAATTGCTCATGCAGGTGCTTCTGTAGATATAGGAATCTTCTCTTTACATCTAGCCGGAGCTTCTTCTATCTTGGGGGCTGTTAACTTTATTACTACAGTAATCAACATACGGTCTAACGGTATAACATTAGATCGTATACCTTTGTTTGTCTGAGCTGTTTTTATCACTGCTATCTTATTACTGTTGTCTTTACCTGTTTTAGCTGGGGCTATTACAATGTTACTAACAGATCGTAATTTAAACACCTCTTTTTTCGACCCTGCTGGAGGAGGAGACCCTGTTTTATATCAGCATTTATTTTGATTTTTCGGTCATCCTGAGGTTTACATTTTAATTTTACCTGCTTTTGGTTTAATCTCCCATATTGTTAGACAAGAAGCGGG
>17RBA_12
TACAAATCATAAAGATATTGGAACTTTATATTTTATTTTAGGAGCCTGATCAGGCATGGTCGGAACCGCTCTTAGATTAATTATTCGAGCAGAACTTGGACAACCTGGTAGTCTAATTGGGGACGACCAAATTTACAACGTTATTGTCACAGCACATGCTTTTATCATAATCTTCTTCATGGTAATGCCTATTATAATTGGAGGATTTGGTAATTGACTAGTACCTCTTATACTGGGAGCTCCTGATATGGCATTCCCTCGTATAAATAACATAAGATTCTGATTACTTCCTCCCGCTCTTACTCTTCTTCTCTCAAGTGGGATAGTAGAAAGGGGGGTAGGAACAGGATGAACCGTGTATCCGCCTCTTTCAGCTGGAATTGCTCATGCAGGTGCTTCTGTAGATATAGGAATCTTCTCTTTACATCTAGCCGGAGCTTCTTCTATCTTGGGGGCTGTTAACTTTATTACTACAGTAATCAACATACGGTCTAACGGTATAACATTAGATCGTATACCTTTGTTTGTCTGAGCTGTTTTTATCACTGCTATCTTATTACTGTTGTCTTTACCTGTTTTAGCTGGGGCTATTACAATGTTACTAACAGATCGTAATTTAAACACCTCTTTTTTCGACCCTGCTGGAGGAGGAGACCCTGTTTTATATCAGCATTTATTTTGATTTTTCGGTCATCCTGAGGTTTACATTTTAATTTTACCTGCTTTTGGTTTAATCTCCCATATTGTTAGACAAGAAGCGGG
>1RB7_12
TACAAATCATAAAGATATTGGAACTTTATATTTTATTTTAGGAGCCTGATCAGGTATGGTCGGAACCGCTCTTAGATTAATTATTCGAGCAGAACTTGGACAACCTGGTAGTCTAATTGGGGACGACCAAATTTACAACGTTATTGTCACAGCACATGCTTTTATCATAATCTTCTTTATGGTAATGCCTATTATAATTGGAGGATTTGGTAATTGACTAGTACCTCTTATACTGGGAGCTCCTGATATGGCATTCCCTCGTATAAATAACATAAGATTCTGATTACTTCCTCCCGCTCTCACTCTTCTTCTCTCAAGTGGGATAGTAGAAAGGGGGGTAGGAACAGGATGAACCGTGTATCCACCTCTTTCAGCTGGAATTGCTCATGCAGGTGCTTCTGTAGATATAGGAATCTTCTCTTTACATCTAGCCGGAGCTTCTTCTATCTTGGGGGCTGTTAACTTTATTACTACAGTAATCAACATACGGTCTAACGGTATAACATTAGATCGTATACCTTTGTTTGTCTGAGCTGTTTTTATCACTGCTATCTTATTACTGTTGTCTTTACCTGTTTTAGCTGGGGCTATTACAATGTTACTAACAGATCGTAATTTAAACACCTCTTTTTTCGACCCTGCTGGAGGAGGGGACCCTGTTTTATATCAGCATTTATTTTGATTTTTCGGTCATCCTGAGGTTTACATTTTAATTTTACCTGCTTTTGGTTTAATCTCCCATATTGTTAGACAAGAAGCGGG
>1RB4_11
TACAAATCATAAAGATATTGGAACTTTATATTTTATTTTAGGAGCCTGATCAGGTATGGTCGGAACCGCTCTTAGTTTATTTATTCGAGCAGAACTTGGACAACCTGGTAGTCTAATTGGGGACGACCAAATTTACAACGTTATTGTCACAGCACATGCTTTTATCATAATCTTCTTCATGGTAATGCCTATTATAATTGGAGGATTTGGTAATTGACTAGTACCTCTTATACTGGGAGCTCCTGATATGGCATTCCCTCGTATAAATAACATAAGATTCTGATTACTTCCTCCCGCTCTTACTCTTCTTCTCTCAAGTGGGATAGTAGAAAGGGGGGTAGGAACAGGATGAACCGTGTATCCACCTCTTTCAGCTGGAATTGCTCATGCAGGTGCTTCTGTAGATATAGGAATCTTCTCTTTACATCTAGCCGGAGCTTCTTCTATCTTAGGAGCTGTTAACTTTATTACTACAGTAATCAACATACGGTCTAACGGTATAACATTAGATCGTATACCTTTGTTTGTCTGAGCTGTTTTTATCACTGCTATCTTATTACTGTTGTCTTTACCTGTTTTAGCTGGGGCTATTACAATGTTACTAACAGATCGTAATTTAAACACCTCTTTTTTCGACCCTGCTGGAGGAGGAGACCCTGTTTTATATCAGCATTTATTTTGATTTTTCGGTCATCCTGAGGTTTACATTTTAATTTTACCTGCTTTTGGTTTAATCTCCCATATTGTTAGACAAGAAGCGGG
>ap6___11RB1_11
TACAAATCATAAAGATATTGGAACTTTATATTTTATTTTAGGAGCCTGATCAGGTATGGTTGGAACCGCTCTTAGATTAATTATTCGAGCAGAACTTGGACAACCTGGTAGTCTAATTGGGGACGACCAAATTTACAACGTTATTGTCACAGCGCATGCTTTTATCATAATCTTCTTCATGGTAATGCCTATTATAATTGGAGGATTTGGTAATTGACTAGTACCTCTTATACTGGGAGCTCCTGATATGGCATTCCCTCGTATAAATAACATAAGATTCTGATTACTTCCTCCCGCTCTTACTCTTCTTCTCTCAAGTGGGATAGTAGAAAGGGGCGTAGGAACAGGATGAACCGTATATCCACCTCTTTCAGCTGGAATTGCTCATGCAGGTGCTTCTGTAGATATAGGAATCTTCTCTTTACATCTAGCCGGAGCTTCTTCTATCTTGGGGGCTGTTAACTTTATTACTACAGTAATCAACATACGGTCTAACGGTATAACATTAGACCGTATACCTTTGTTTGTCTGAGCTGTTTTTATCACTGCTATCTTATTACTGTTATCTTTACCTGTTTTAGCTGGGGCTATTACAATGTTACTAACAGATCGTAATTTAAACACCTCTTTTTTCGACCCTGCTGGAGGAGGAGACCCTGTTTTATATCAGCATTTATTTTGATTTTTCGGTCATCCTGAGGTTTACATTTTAATTTTACCTGCTTTTGGTTTAATCTCCCATATTGTTAGACAAGAAGCGGG
>ap2___ALPL1_11
TACAAATCATAAAGATATCGGAACTTTATATTTTATTTTAGGAGCCTGATCAGGTATGGTCGGAACCGCTCTTAGATTGATTATTCGAGCAGAACTTGGACAACCTGGTAGTCTAATTGGGGATGACCAAATTTACAACGTTATTGTCACAGCACATGCTTTTATCATAATCTTCTTCATGGTAATGCCTATTATAATTGGAGGATTTGGTAATTGACTAGTACCTCTTATACTAGGAGCCCCTGATATGGCATTCCCTCGTATAAATAACATAAGATTCTGGTTACTTCCTCCCGCTCTTACTCTTCTTCTCTCAAGTGGGATAGTAGAAAGGGGGGTAGGAACAGGATGAACCGTGTATCCACCTCTTTCAGCTGGAATTGCTCATGCAGGTGCTTCTGTAGATATAGGAATCTTCTCTTTACATCTAGCCGGAGCTTCTTCTATCTTGGGGGCTGTTAACTTTATTACTACAGTAATCAACATACGGTCTAACGGTATAACATTAGATCGTATACCTTTGTTTGTCTGAGCTGTTTTTATCACTGCTATCTTATTACTGTTGTCATTACCTGTTTTAGCTGGGGCTATTACAATGTTACTAACAGATCGTAATTTAAACACCTCTTTTTTCGACCCTGCTGGAGGAGGAGACCCTGTTTTATATCAGCATTTATTTTGATTTTTCGGTCATCCTGAGGTTTACATTTTAATTTTACCTGCTTTTGGTTTAATCTCCCATATTGTTAGACAAGAAGCGGG
>MPap7_09
TACAAATCATAAAGATATTGGAACTTTATATTTTATTTTAGGAGCCTGATCAGGTATGGTCGGAACCGCTCTTAGATTAATTATTCGAGCAGAACTTGGACAACCTGGTAGTCTAATTGGGGACGACCAAATTTACAACGTTATTGTCACAGCACATGCTTTTATCATAATCTTCTTCATGGTAATGCCTATTATGATTGGAGGATTTGGTAATTGACTAGTACCTCTTATACTAGGAGCCCCTGATATAGCATTCCCTCGTATAAATAACATAAGATTCTGATTACTTCCTCCCGCTCTTACTCTTCTTCTCTCAAGTGGGATAGTAGAAAGAGGGGTAGGAACAGGATGAACCGTGTATCCGCCTCTTTCAGCTGGAATTGCTCATGCAGGTGCTTCTGTAGATATAGGAATCTTCTCTTTACATCTAGCCGGAGCTTCTTCTATCTTGGGAGCTGTCAACTTTATTACTACAGTAATCAACATGCGGTCTAACGGTATAACATTAGATCGTATACCTTTGTTTGTCTGAGCTGTTTTTATTACTGCTATCTTATTACTGTTGTCTTTACCTGTTTTAGCTGGGGCTATTACAATGTTACTAACAGATCGTAATTTAAACACCTCTTTTTTCGACCCTGCTGGAGGAGGAGACCCTGTTTTATATCAGCATTTATTTTGATTTTTCGGTCATCCTGAGGTTTACATTTTAATTTTACCTGCTTTTGGTTTAATCTCCCATATTGTTAGACAAGAAGCGGG
>MPap2_09
TACAAATCATAAAGATATTGGAACTTTATATTTTATTTTAGGAGCCTGATCAGGTATGGTCGGAACCGCTCTTAGATTAATTATTCGAGCAGAACTTGGACAACCTGGTAGTCTAATTGGGGACGACCAAATTTACAACGTTATTGTCACAGCACATGCTTTTATCATAATCTTCTTCATGGTAATACCTATTATGATTGGAGGATTTGGTAATTGACTAGTACCTCTTATACTAGGAGCCCCTGATATGGCATTCCCTCGTATAAATAACATAAGATTCTGATTACTTCCTCCCGCTCTTACTCTTCTTCTCTCAAGTGGGATAGTAGAAAGAGGGGTAGGAACAGGATGAACCGTGTATCCACCTCTTTCAGCTGGAATTGCTCATGCAGGTGCTTCTGTAGATATAGGAATCTTCTCTTTACATCTAGCCGGAGCTTCTTCTATCTTGGGAGCTGTTAACTTTATTACTACAGTAATCAACATGCGGTCTAACGGTATAACATTAGATCGTATACCTTTGTTTGTCTGAGCTGTTTTTATTACTGCTATCTTATTACTGTTGTCTTTACCTGTTTTAGCTGGGGCTATTACAATGTTACTAACAGATCGTAATTTAAACACCTCTTTTTTCGACCCTGCTGGAGGAGGAGACCCTGTTTTATATCAGCATTTATTTTGATTTTTCGGTCATCCTGAGGTTTACATTTTAATTTTACCTGCTTTTGGTTTAATCTCCCATATTGTTAGACAAGAAGCGGG
>ap9___8RB3_12
TACAAATCATAAAGATATTGGAACTTTATATTTTATTTTAGGAGCCTGATCAGGTATGGTCGGAACCGCTCTTAGCTTAATTATTCGAGCAGAACTTGGACAACCTGGTAGTCTAATTGGGGACGACCAAATTTACAACGTTATTGTCACAGCACATGCTTTTATCATAATCTTCTTCATGGTAATGCCTATTATGATTGGAGGGTTTGGTAATTGACTAGTACCTCTTATACTAGGAGCCCCTGATATGGCATTCCCTCGTATAAATAACATAAGATTCTGATTACTTCCTCCCGCTCTTACTCTTCTTCTTTCAAGTGGGATAGTAGAAAGAGGGGTAGGAACAGGATGAACCGTGTATCCACCTCTTTCAGCTGGAATTGCTCATGCAGGTGCTTCTGTAGATATAGGAATCTTCTCTTTACATCTAGCTGGAGCTTCTTCTATCTTGGGAGCTGTTAACTTTATTACTACAGTAATCAACATGCGGTCTAACGGTATAACATTAGATCGTATACCTTTGTTTGTCTGAGCTGTTTTTATTACTGCTATCTTATTACTGTTGTCTTTACCTGTTTTAGCTGGGGCTATTACAATGTTACTAACAGATCGTAATTTAAACACCTCTTTTTTCGACCCTGCTGGAGGAGGAGACCCTGTTTTATATCAGCATTTATTTTGATTTTTCGGTCATCCTGAGGTTTACATTTTAATTTTACCTGCTTTTGGTTTAATCTCCCATATTGTTAGACAAGAAGCGGG
>ap4___11RB4_11
TACAAATCATAAAGATATTGGAACTTTATATTTTATTTTAGGAGCCTGATCAGGTATGGTCGGAACCGCTCTTAGATTAATTATTCGAGCAGAACTTGGACAACCTGGTAGTCTAATTGGGGACGACCAAATTTACAACGTTATTGTCACAGCACATGCTTTTATCATAATCTTCTTCATGGTAATGCCTATTATGATTGGAGGATTTGGTAATTGACTGGTACCTCTTATACTAGGAGCCCCTGATATGGCATTCCCTCGTATAAACAACATGAGATTCTGATTACTTCCTCCCGCTCTTACTCTTCTTCTCTCAAGTGGGATAGTAGAAAGAGGGGTAGGAACAGGATGAACCGTGTACCCACCTCTTTCAGCTGGAATTGCTCATGCAGGTGCTTCTGTAGATATAGGAATCTTCTCTTTACATCTAGCCGGAGCTTCTTCTATCTTGGGAGCTGTTAACTTTATTACTACAGTAATCAACATACGGTCTAACGGTATAACATTAGATCGTATACCTTTGTTTGTCTGAGCTGTTTTTATTACTGCTATCTTATTACTGTTGTCTTTACCTGTTTTAGCTGGGGCTATTACAATGTTACTAACAGATCGTAATTTAAACACCTCTTTTTTCGACCCTGCTGGAGGAGGAGACCCTGTTTTATATCAGCATTTATTTTGATTTTTCGGTCATCCTGAGGTTTACATTTTAATTTTACCTGCCTTTGGTTTAATCTCCCATATTGTTAGACAAGAAGCGGG
>MPap10_9
TACAAATCATAAAGATATTGGAACTTTATATTTTATTTTAGGAGCCTGGTCAGGTATGGTCGGAACCGCTCTTAGATTAATTATTCGAGCAGAACTTGGACAACCTGGTAGTCTAATTGGGGACGACCAGATTTACAACGTTATTGTCACAGCACATGCTTTTATCATAATCTTCTTCATGGTAATACCTATTATGATTGGAGGATTTGGTAATTGACTAGTACCTCTTATACTGGGAGCCCCTGATATGGCATTCCCTCGTATAAATAACATAAGATTCTGATTACTTCCTCCCGCTCTTACTCTTCTTCTCTCAAGTGGGATAGTAGAAAGGGGGGTAGGAACAGGATGAACCGTGTATCCGCCTCTTTCAGCTGGAATTGCTCATGCAGGTGCTTCTGTAGATATAGGAATCTTCTCTTTACATCTAGCCGGAGCTTCTTCTATCTTGGGAGCTGTTAACTTTATTACTACAGTGATCAACATACGGTCTAACGGTATAACATTAGATCGTATACCTTTGTTTGTCTGAGCTGTTTTTATCACTGCTATCTTATTACTGTTGTCTTTACCTGTTTTAGCTGGGGCTATTACAATGTTACTAACAGATCGTAATTTAAACACCTCTTTTTTCGACCCTGCTGGAGGAGGAGACCCTGTTTTATATCAGCATTTATTTTGATTTTTCGGCCATCCTGAAGTTTACATTTTAATTTTACCTGCTTTTGGTTTAATCTCCCATATTGTTAGACAAGAAGCGGG
>6RB1_12
TACAAATCATAAAGATATCGGAACTTTATATTTTATTTTAGGAGCCTGATCAGGTATGGTCGGAACCGCTCTTAGATTAATTATTCGAGCAGAACTTGGACAACCTGGTAGTCTAATTGGGGACGACCAGATTTACAACGTTATTGTCACAGCACATGCTTTTATCATAATCTTCTTCATGGTAATGCCTATTATGATTGGAGGATTTGGTAATTGACTAGTACCTCTTATACTGGGAGCCCCTGATATGGCATTCCCTCGTATAAATAACATAAGATTCTGATTACTTCCTCCCGCTCTTACTCTTCTTCTCTCAAGTGGGATAGTAGAAAGGGGGGTAGGAACAGGATGAACCGTGTATCCACCTCTTTCAGCTGGAATTGCTCATGCAGGTGCTTCTGTAGATATAGGAATCTTCTCTTTACATCTAGCCGGAGCTTCTTCTATCTTGGGAGCTGTTAACTTTATTACTACAGTGATCAACATACGGTCTAACGGTATAACATTAGATCGTATACCTTTGTTTGTCTGAGCTGTTTTTATCACTGCTATCTTATTACTGTTGTCTTTACCTGTTTTAGCTGGGGCTATTACAATGTTACTAACAGATCGTAATTTAAACACCTCTTTTTTCGACCCTGCTGGAGGAGGAGACCCTGTTTTATATCAGCATTTATTTTGATTTTTCGGCCATCCTGAAGTTTACATTTTAATTTTACCTGCTTTTGGTTTAATCTCCCATATTGTTAGACAAGAAGCGGG
>4HS1
TACAAATCATAAAGATATTGGAACTTTATATTTTATTTTAGGAGCCTGATCAGGTATGGTCGGAACCGCTCTTAGATTAATTATTCGAGCAGAACTTGGACAACCTGGTAGTCTAATTGGGGACGACCAGATTTACAACGTTATTGTCACAGCACATGCTTTTATCATAATCTTCTTCATGGTAATGCCTATTATGATTGGAGGATTTGGTAATTGACTAGTACCTCTTATACTGGGAGCCCCTGATATGGCATTCCCTCGTATAAATAACATAAGATTCTGATTACTTCCTCCCGCTCTTACTCTTCTTCTCTCAAGTGGGATAGTAGAAAGGGGGGTAGGAACAGGATGAACCGTGTATCCGCCTCTTTCAGCTGGAATTGCTCATGCAGGTGCTTCTGTAGATATAGGAATCTTCTCTTTACATCTAGCCGGAGCTTCTTCTATCTTAGGAGCTGTTAACTTTATTACTACAGTGATCAACATACGGTCTAACGGTATAACATTAGATCGTATACCTTTGTTTGTCTGAGCTGTTTTTATCACTGCTATCTTATTACTGTTATCTTTACCTGTTTTAGCTGGGGCTATTACAATGTTACTAACAGATCGTAATTTAAACACCTCTTTTTTCGACCCTGCTGGAGGAGGAGACCCTGTTTTATATCAGCATTTATTTTGATTTTTCGGCCATCCTGAAGTTTACATTTTAATTTTACCTGCTTTTGGTTTAATCTCCCATATTGTTAGACAAGAAGCGGG
>MLP5_11
TACAAATCATAAAGATATTGGAACTTTATATTTTATTTTAGGAGCCTGATCAGGTATGGTCGGAACCGCTCTTAGATTAATTATTCGAGCAGAACTTGGACAACCTGGTAGTCTAATTGGGGACGACCAGATTTACAACGTTATTGTCACAGCACATGCTTTTATCATAATCTTCTTCATGGTAATGCCTATTATGATTGGAGGATTTGGTAATTGACTAGTACCTCTTATACTAGGAGCCCCTGATATGGCATTCCCTCGTATAAATAACATAAGATTCTGATTACTTCCTCCCGCTCTTACTCTTCTTCTCTCAAGTGGGATAGTAGAAAGGGGGGTAGGAACAGGATGAACCGTATATCCGCCTCTTTCAGCTGGAATTGCTCATGCAGGTGCTTCTGTAGATATAGGAATCTTCTCTTTACATCTAGCCGGAGCTTCTTCTATCTTGGGAGCTGTTAACTTTATTACTACAGTGATCAACATACGGTCTAACGGTATAACATTAGATCGTATACCTTTGTTTGTCTGAGCTGTTTTTATCACCGCTATCTTATTACTGTTGTCTTTACCTGTTTTAGCTGGGGCTATTACAATGTTACTAACAGATCGTAATTTAAACACCTCTTTTTTCGACCCTGCTGGAGGAGGAGACCCTGTTTTATATCAGCATTTATTTTGATTTTTCGGCCATCCTGAAGTTTACATTTTAATTTTACCTGCTTTTGGTTTAATCTCCCATATTGTTAGACAAGAAGCGGG
>17RBD_12
TACAAATCATAAAGATATTGGAACTTTATATTTTATTTTAGGAGCCTGATCAGGTATGGTCGGAACCGCTCTTAGATTAATTATTCGAGCAGAACTTGGACAACCTGGTAGTCTAATTGGGGACGACCAGATTTACAACGTTATTGTCACAGCACATGCTTTTATCATAATCTTCTTCATGGTAATGCCTATTATGATTGGAGGATTTGGTAATTGACTAGTACCTCTTATACTAGGAGCCCCTGATATGGCATTCCCTCGTATAAATAACATAAGATTCTGATTACTTCCTCCCGCTCTTACTCTTCTTCTCTCAAGTGGGATAGTAGAAAGGGGGGTAGGAACAGGATGAACCGTATATCCGCCTCTTTCAGCTGGAATTGCTCATGCAGGTGCTTCTGTAGATATAGGAATCTTCTCTTTACATCTAGCCGGAGCTTCTTCTATCTTGGGAGCTGTTAACTTTATTACTACAGTGATCAACATACGGTCTAACGGTATAACATTAGATCGTATACCTTTGTTTGTCTGAGCTGTTTTTATCACCGCTATCTTATTACTGTTGTCTTTACCTGTTTTAGCTGGGGCTATTACAATGTTACTAACAGATCGTAATTTAAACACCTCTTTTTTCGACCCTGCTGGAGGAGGAGACCCTGTTTTATATCAGCATTTATTTTGATTTTTCGGCCATCCTGAAGTTTACATTTTAATTTTACCTGCTTTTGGTTTAATCTCCCATATTGTTAGACAAGAAGCGGG
>MPap3_09
TACAAATCATAAAGATATTGGAACTTTATATTTTATTTTAGGAGCCTGATCAGGTATGGTCGGAACCGCTCTTAGATTAATTATTCGAGCAGAACTTGGACAACCTGGTAGTCTAATTGGGGACGACCAGATTTACAACGTTATTGTCACAGCACATGCTTTTATCATAATCTTCTTCATGGTAATGCCTATTATGATTGGAGGATTTGGTAATTGACTAGTACCTCTTATACTGGGAGCCCCTGATATGGCATTCCCTCGTATAAATAACATAAGATTCTGATTACTTCCTCCCGCTCTTACTCTTCTTCTCTCAAGTGGGATAGTAGAAAGGGGGGTAGGAACAGGATGAACCGTGTATCCGCCTCTTTCAGCTGGAATTGCTCATGCAGGTGCTTCTGTAGATATAGGAATCTTCTCTTTACATCTAGCCGGAGCTTCTTCTATCTTGGGAGCTGTTAACTTTATTACTACAGTGATCAACATACGGTCTAACGGTATAACATTAGATCGTATACCTTTGTTTGTCTGAGCTGTTTTTATCACTGCTATCTTATTACTGTTGTCTTTACCTGTTTTAGCTGGGGCTATTACAATGTTACTAACAGATCGTAATTTAAACACCTCTTTTTTCGACCCTGCTGGAGGAGGAGACCCTGTTTTATATCAGCATTTATTTTGATTTTTCGGTCATCCTGAAGTTTACATCTTAATTTTACCTGCTTTTGGTCTAATCTCCCATATTGTTAGACAAGAAGCGGG
>ap3___2HS2_11
TACAAATCATAAAGATATTGGAACTTTATATTTTATTCTAGGAGCCTGATCAGGTATGGTCGGAACCGCTCTTAGATTAATTATTCGAGCAGAGCTTGGACAACCTGGTAGTCTAATTGGGGACGACCAGATTTACAACGTTATTGTCACAGCACATGCTTTTATCATAATCTTCTTCATGGTAATGCCTATTATGATTGGAGGATTTGGTAATTGACTAGTACCTCTTATACTGGGAGCCCCTGATATGGCATTCCCTCGTATAAATAACATAAGATTCTGATTACTTCCTCCCGCTCTTACTCTTCTTCTCTCAAGTGGGATAGTAGAAAGGGGGGTAGGAACAGGATGAACCGTGTATCCGCCTCTTTCAGCTGGAATTGCTCATGCAGGTGCTTCTGTAGATATAGGAATCTTCTCTTTACATCTAGCCGGAGCTTCTTCTATCTTGGGAGCTGTTAACTTTATTACTACAGTGATCAACATACGGTCTAACGGTATAACATTAGATCGTATACCTTTGTTTGTCTGAGCTGTTTTTATCACTGCTATCTTATTACTGTTGTCTTTACCTGTTTTAGCTGGGGCTATTACAATGTTACTAACAGATCGTAATTTAAACACCTCTTTTTTCGACCCTGCTGGAGGAGGAGACCCTGTTTTATATCAGCATTTATTTTGATTTTTCGGCCATCCCGAAGTTTACATTTTAATTTTACCTGCTTTTGGTCTAATCTCCCATATTGTTAGACAAGAAGCGGG
>MLP2_11
TACAAATCATAAAGATATCGGAACTTTATATTTTATTTTAGGAGCCTGATCAGGTATGGTCGGAACCGCTCTTAGATTAATTATTCGAGCAGAACTTGGACAACCTGGTAGTCTAATTGGGGACGACCAGATTTACAACGTTATTGTCACAGCACATGCTTTTATCATAATCTTCTTCATGGTAATGCCTATTATGATTGGAGGATTTGGTAATTGACTAGTACCTCTTATACTGGGAGCCCCTGATATGGCATTCCCTCGTATAAATAACATAAGATTCTGATTGCTTCCTCCCGCTCTTACTCTTCTTCTCTCAAGTGGGATAGTAGAAAGGGGGGTAGGAACAGGATGAACCGTGTATCCGCCTCTTTCAGCTGGAATTGCTCATGCAGGTGCTTCTGTAGATATAGGAATCTTCTCTTTACATCTAGCCGGAGCTTCTTCTATCTTGGGAGCTGTTAACTTTATTACTACAGTGATCAACATACGGTCTAACGGTATAACATTAGATCGTATACCTTTGTTTGTCTGAGCTGTTTTTATCACTGCTATCTTATTACTGTTGTCTTTACCTGTTTTAGCTGGGGCTATTACAATGTTACTAACAGATCGTAATTTAAACACCTCTTTTTTCGACCCTGCTGGAGGAGGAGACCCTGTTCTATATCAGCATTTATTTTGATTTTTCGGCCATCCTGAGGTTTACATTTTAATTTTACCTGCTTTTGGTCTAATCTCCCATATTGTTAGACAAGAAGCGGG
>8RB1_12
TACAAATCATAAAGATATTGGAACTTTATATTTTATTTTAGGAGCCTGATCAGGTATGGTCGGAACCGCTCTTAGATTAATTATTCGAGCAGAACTTGGACAACCTGGTAGTCTAATTGGGGACGACCAGATTTACAACGTTATTGTCACAGCACATGCTTTTATCATAATCTTCTTCATGGTAATACCTATTATAATTGGAGGATTTGGTAATTGACTAGTACCTCTTATACTGGGAGCCCCTGATATGGCATTCCCTCGTATAAATAACATAAGATTCTGATTACTTCCTCCCGCTCTTACTCTTCTTCTCTCAAGTGGGATAGTAGAAAGGGGGGTAGGAACAGGATGAACCGTGTATCCACCTCTTTCAGCTGGAATTGCTCATGCAGGTGCTTCTGTGGATATAGGAATCTTCTCTTTACATCTAGCCGGAGCTTCTTCTATCTTGGGAGCTGTTAACTTTATTACTACAGTGATCAACATACGGTCTAACGGTATAACATTAGATCGTATACCTTTGTTTGTCTGAGCTGTTTTTATCACTGCTATCTTATTACTGTTGTCTTTACCTGTTTTAGCTGGGGCTATTACAATGTTACTAACAGATCGTAATTTAAACACCTCTTTTTTCGACCCTGCTGGAGGAGGAGACCCTGTTTTATATCAGCATTTATTTTGATTTTTCGGCCATCCTGAGGTTTACATTTTAATTTTACCTGCTTTTGGTCTAATCTCCCATATTGTTAGACAAGAAGCGGG
>5Al_09
TACAAATCATAAAGATATTGGAACTTTATATTTTATTTTAGGAGCCTGATCAGGTATGGTCGGAACCGCTCTTAGATTAATTATTCCAGCAGAACTTGGACAACCTGGTAGTCTAATTGGGGACGACCAGATTTACAACGTTATTGTCACAGCACATGCTTTTATCATAATCTTCTTCATGGTAATACCTATTATGATTGGAGGATTTGGTAATTGACTAGTGCCTCTTATACTGGGAGCCCCTGATATGGCATTCCCTCGTATAAATAACATAAGATTCTGATTACTTCCTCCCGCTCTTACTCTTCTTCTCTCAAGTGGGATAGTAGAAAGGGGGGTAGGAACAGGATGAACCGTGTATCCTCCTCTTTCAGCTGGAATTGCTCATGCAGGTGCTTCTGTAGATATAGGAATCTTCTCTTTACATCTAGCCGGAGCTTCTTCTATCTTGGGAGCTGTTAACTTTATTACTACAGTGATCAACATACGGTCTAACGGTATAACATTAGATCGTATACCTTTGTTTGTCTGAGCTGTTTTTATCACTGCTATCTTATTACTGTTGTCTTTACCTGTTTTAGCTGGGGCTATTACAATGTTACTAACAGATCGTAATTTAAACACCTCTTTTTTCGACCCTGCTGGAGGAGGAGACCCTGTTTTATATCAGCATTTATTTTGATTTTTCGGCCATCCTGAGGTTTACATTTTAATTTTACCTGCTTTTGGTCTAATCTCCCATATTGTTAGACAAGAAGCGGG
>4Al_09
TACAAATCATAAAGATATCGGAACTTTATATTTTATTTTAGGAGCCTGATCAGGTATGGTCGGAACCGCTCTTAGATTAATTATTCGAGCAGAACTTGGACAACCTGGTAGTCTAATTGGGGACGACCAGATCTACAACGTTATTGTTACAGCGCATGCTTTTATCATAATCTTCTTCATGGTAATGCCTATTATGATTGGAGGATTTGGTAATTGACTAGTACCTCTTATACTGGGAGCTCCTGATATGGCATTCCCTCGTATAAATAACATAAGATTCTGATTACTTCCTCCCGCTCTTACTCTTCTTCTCTCAAGTGGGATAGTAGAAAGGGGGGTAGGAACAGGATGGACCGTGTATCCGCCTCTTTCAGCTGGAATTGCTCATGCAGGTGCTTCTGTAGATATAGGAATCTTCTCTTTACATCTAGCCGGAGCTTCTTCTATCTTGGGAGCTGTTAACTTTATTACTACAGTGATCAACATACGGTCTAACGGTATAACATTAGATCGTATACCTTTGTTTGTCTGAGCTGTTTTTATCACTGCTATCTTATTACTGTTGTCTTTACCTGTTTTAGCTGGGGCTATTACAATGTTACTAACAGATCGTAATTTAAACACCTCTTTTTTCGACCCTGCTGGAGGAGGAGACCCTGTTTTATATCAGCATTTATTTTGATTTTTCGGCCATCCTGAGGTTTACATTTTAATTTTACCTGCTTTTGGTCTAATCTCCCATATTGTTAGACAAGAAGCGGG
>MLP3_11
TACAAATCATAAAGATATTGGAACTTTATATTTTATTTTAGGAGCCTGATCAGGTATGGTCGGAACCGCTCTTAGATTAATTATTCGAGCAGAACTTGATCAACCTGGTACTCTAATTGGGGACGACCAGATTTACAACGTTATTGTCACAGCACATGCTTTTATCATAATCTTCTTCATGGTAATGCCTATTATGATTGGAGGATTTGGTAATTGACTAGTACCTCTTATACTGGGAGCCCCTGATATGGCATTCCCTCGTATAAATAACATAAGATTCTGATTACTTCCTCCCGCTCTTACTCTTCTTCTCTCAAGTGGGATAGTAGAAAGGGGGGTAGGAACAGGATGAACCGTGTATCCGCCTCTTTCAGCTGGAATTGCTCATGCAGGTGCTTCTGTAGATATAGGAATCTTCTCTTTACATCTAGCCGGAGCTTCTTCTATCTTGGGAGCTGTTAACTTTATTACTACAGTGATCAACATACGGTCTAACGGTATAACATTAGATCGTATACCTTTGTTTGTCTGAGCTGTTTTTATCACTGCTATCTTATTACTGTTGTCTTTACCTGTTTTAGCTGGGGCTATTACAATGTTACTAACAGATCGTAATTTAAACACCTCTTTTTTCGACCCTGCTGGAGGAGGAGACCCTGTTTTATATCAGCATTTATTTTGATTTTTCGGCCATCCTGAAGTTTACATTTTAATTTTACCTGCTTTTGGTTTAATCTCCCATATTGTTAGACAAGAAGCGGG
>MPap9_09
-------------------GGAACTTTATATTTTATTTTAGGAGCCTGATCAGGTATGGTCGGAACCGCTCTTAGATTAATTATTCGAGCAGAACTTGGACAACCTGGTAGTCTAATTGGGGACGACCAAATTTACAACGTTATTGTCACAGCACATGCTTTTATCATAATCTTCTTCATGGTAATGCCTATTATGATTGGAGGATTTGGTAATTGACTAGTACCTCTTATACTGGGAGCCCCTGATATGGCATTCCCTCGTATAAATAACATAAGATTCTGATTACTTCCTCCCGCTCTTACTCTTCTTCTCTCAAGTGGGATAGTGGAAAGGGGGGTAGGAACAGGATGAACTGTGTATCCTCCTCTTTCAGCTGGAATTGCTCATGCAGGTGCTTCTGTAGATATAGGAATCTTCTCTTTACATCTGGCCGGAGCTTCTTCTATCTTGGGAGCTGTTAACTTTATTACTACAGTAATCAACATACGGTCTAACGGTATAACATTAGATCGTATACCTTTGTTTGTCTGAGCTGTTTTTATCACTGCTATCTTATTACTGTTATCTTTACCTGTTTTAGCTGGGGCTATTACAATGTTACTAACAGATCGTAATTTAAACACCTCTTTTTTCGACCCTGCTGGAGGAGGAGACCCTGTTTTATATCAGCATTTATTTTGATTTTTCGGTCATCCTGAGGTTTACATTTTAATTTTACCTGCTTTTGGTCTAATCTCCCATATTGTTAGACAAGAAGCGGG
>MPap1_09
TACAAATCATAAAGATATTGGAACTTTATATTTTATTTTAGGAGCCTGATCAGGTATGGTCGGAACCGCTCTTAGATTAATTATTCGAGCAGAACTTGGACAACCTGGTAGTCTAATTGGGGACGACCAAATTTACAACGTTATTGTCACAGCACATGCTTTTATCATAATCTTCTTCATGGTAATGCCTATTATGATTGGAGGATTTGGTAATTGACTAGTACCTCTTATACTGGGAGCCCCTGATATGGCATTCCCTCGTATAAATAACATAAGATTCTGATTACTTCCTCCCGCTCTTACTCTTCTTCTCTCAAGTGGGATAGTGGAAAGGGGGGTAGGAACAGGATGAACTGTGTATCCTCCTCTTTCAGCTGGAATTGCTCATGCAGGTGCTTCTGTAGATATAGGAATCTTCTCTTTACATCTGGCCGGAGCTTCTTCTATCTTGGGAGCTGTTAACTTTATTACTACAGTAATCAACATACGGTCTAACGGTATAACATTAGATCGTATACCTTTGTTTGTCTGAGCTGTTTTTATCACTGCTATCTTATTACTGTTATCTTTACCTGTTTTAGCTGGGGCTATTACAATGTTACTAACAGATCGTAATTTAAACACCTCTTTTTTCGACCCTGCTGGAGGAGGAGACCCTGTTTTATATCAGCATTTATTTTGATTTTTCGGTCATCCTGAGGTTTACATTTTAATTTTACCTGCTTTTGGTCTAATCTCCCATATTGTTAGACAAGAAGCGGG
>ap8___8RB5_12
TACAAATCATAAAGATATTGGAACTTTATATTTTATTTTAGGAGCCTGATCAGGTATGGTCGGAACCGCTCTTAGATTAATTATTCGAGCAGAACTTGGACAACCTGGTAGTCTAATTGGGGACGACCAAATTTACAACGTTATTGTCACAGCACATGCTTTTATCATAATCTTCTTCATGGTAATGCCTATTATGATTGGAGGATTTGGTAATTGACTAGTACCTCTTATACTGGGAGCCCCTGATATGGCATTCCCTCGTATAAATAACATAAGATTCTGATTACTTCCTCCCGCTCTTACTCTTCTTCTCTCAAGTGGGATAGTGGAAAGGGGGGTAGGAACAGGATGAACTGTGTATCCTCCTCTTTCAGCTGGAATTGCTCATGCAGGTGCTTCTGTAGATATAGGAATCTTCTCTTTACATCTGGCCGGAGCTTCTTCTATCTTGGGAGCTGTTAACTTTATTACTACAGTAATCAACATACGGTCTAACGGTATAACATTAGATCGTATACCTTTGTTTGTCTGAGCTGTTTTTATCACTGCTATCTTATTACTGTTATCTTTACCTGTTTTAGCTGGGGCTATTACAATGTTACTAACAGATCGTAATTTAAACACCTCTTTTTTCGACCCTGCTGGAGGAGGAGACCCTGTTTTATATCAGCATTTATTTTGATTTTTCGGTCATCCTGAGGTTTACATTTTAATTTTACCTGCTTTTGGTCTAATCTCCCATATTGTTAGACAAGAAGCGGG
>8RB2_12
TACAAATCATAAAGATATTGGAACTTTATATTTTATTTTAGGAGCCTGATCAGGTATGGTCGGAACCGCTCTTAGATTAATTATTCGAGCAGAACTTGGACAACCTGGTAGTCTAATTGGGGACGACCAAATTTACAACGTTATTGTCACAGCACATGCTTTTATCATAATCTTCTTCATGGTAATGCCTATTATGATTGGAGGATTTGGTAATTGACTAGTACCTCTTATACTGGGAGCCCCTGATATGGCATTCCCTCGTATAAATAACATAAGATTCTGATTACTTCCTCCCGCTCTTACTCTTCTTCTCTCAAGTGGGATAGTGGAAAGGGGGGTAGGAACAGGATGAACTGTGTATCCTCCTCTTTCAGCTGGAATTGCTCATGCAGGTGCTTCTGTAGATATAGGAATCTTCTCTTTACATCTGGCCGGAGCTTCTTCTATCTTGGGAGCTGTTAACTTTATTACTACAGTAATCAACATACGGTCTAACGGTATAACATTAGATCGTATACCTTTGTTTGTCTGAGCTGTTTTTATCACTGCTATCTTATTACTGTTATCTTTACCTGTTTTAGCTGGGGCTATTACAATGTTACTAACAGATCGTAATTTAAACACCTCTTTTTTCGACCCTGCTGGAGGAGGAGACCCTGTTTTATATCAGCATTTATTTTGATTTTTCGGTCATCCTGAGGTTTACATTTTAATTTTACCTGCTTTTGGTCTAATCTCCCATATTGTTAGACAAGAAGCGGG
>ap10___8RB4_12
TACAAATCATAAAGATATTGGAACTTTATATTTTATTTTAGGGGCCTGATCAGGTATGGTCGGAACCGCTCTTAGATTAATTATTCGAGCAGAACTTGGACAACCTGGTAGTCTAATTGGGGACGACCAAATTTACAACGTTATTGTCACAGCACATGCTTTTATCATAATCTTCTTCATGGTAATGCCTATTATGATTGGAGGATTTGGTAATTGACTAGTACCTCTTATACTGGGAGCTCCTGATATGGCATTCCCTCGTATAAATAACATAAGATTCTGATTACTTCCTCCCGCTCTTACTCTTCTTCTCTCAAGTGGGATAGTAGAAAGGGGGGTGGGAACAGGATGAACTGTGTATCCTCCTCTTTCAGCTGGAATTGCTCATGCAGGTGCTTCTGTAGATATAGGAATCTTCTCTTTACATTTAGCCGGGGCTTCTTCTATCTTGGGAGCTGTTAACTTTATTACTACAGTAATCAACATACGGTCTAACGGTATAACATTGGATCGTATACCTTTGTTTGTCTGAGCTGTTTTTATCACTGCTATCTTATTACTGTTATCTTTACCTGTTTTAGCTGGGGCTATTACAATATTACTAACAGATCGTAATTTAAACACCTCTTTTTTCGACCCTGCTGGAGGAGGAGACCCTGTTTTATATCAGCATTTATTTTGATTTTTCGGTCATCCTGAGGTTTACATTTTAATTTTACCTGCTTTTGGTCTAATCTCTCATATTGTTAGACAAGAAGCGGG
>ap7___12RB1_11
TACAAATCATAAAGATATTGGAACTTTATATTTTATTTTAGGAGCCTGATCAGGTATGGTCGGAACCGCTCTTAGATTAATTATTCGAGCAGAACTTGGACAACCTGGTAGTCTAATTGGGGACGACCAAATTTACAACGTTATTGTCACAGCACATGCTTTTATCATAATCTTCTTCATGGTAATGCCTATTATGATTGGAGGATTTGGTAATTGACTAGTACCTCTTATACTGGGAGCTCCTGATATGGCATTCCCTCGTATAAATAACATAAGATTCTGATTACTTCCTCCCGCTCTTACTCTTCTTCTCTCAAGTGGGATAGTAGAAAGGGGGGTGGGAACAGGATGAACTGTGTATCCTCCTCTTTCAGCTGGAATTGCTCATGCAGGTGCTTCTGTAGATATAGGAATCTTCTCTTTACATTTAGCCGGGGCTTCTTCTATCTTGGGAGCTGTTAACTTTATTACTACAGTAATCAACATACGGTCTAACGGTATAACATTGGATCGTATACCTTTGTTTGTCTGAGCTGTTTTTATCACCGCTATCTTATTACTGTTATCTTTACCTGTTTTAGCTGGGGCTATTACAATATTACTAACAGATCGTAATTTAAACACCTCTTTTTTCGACCCTGCTGGAGGAGGAGACCCTGTTTTATATCAGCATTTATTTTGATTTTTCGGTCATCCTGAGGTTTACATTTTAATTTTACCTGCTTTTGGTCTAATCTCTCATATTGTTAGACAAGAAGCGGG
>11RB1_12
TACAAATCATAAAGATATTGGAACTTTATATTTTATTTTAGGGGCCTGGTCAGGTATGGTCGGAACCGCTCTTAGATTAATTATTCGAGCAGAACTTGGACAACCTGGTAGTCTAATTGGGGACGACCAAATTTACAACGTTATTGTCACAGCACATGCTTTTATCATAATCTTCTTCATGGTAATGCCTATTATGATTGGAGGATTTGGTAATTGACTAGTACCTCTTATACTGGGAGCTCCTGATATGGCATTCCCTCGTATAAATAACATAAGATTCTGATTACTTCCTCCCGCTCTTACTCTTCTTCTCTCAAGTGGGATAGTAGAAAGGGGGGTGGGAACAGGATGAACTGTGTATCCTCCTCTTTCAGCTGGAATTGCTCATGCAGGTGCTTCTGTAGATATAGGAATCTTCTCTTTACATTTAGCCGGAGCTTCTTCTATCTTGGGAGCTGTTAACTTTATTACTACAGTAATCAACATACGGTCTAACGGTATAACATTGGATCGTATACCTTTGTTTGTCTGAGCTGTTTTTATCACTGCTATCTTATTACTGTTATCTTTACCTGTTTTAGCTGGGGCTATTACAATATTACTAACAGATCGTAATTTAAACACCTCTTTTTTCGACCCTGCTGGAGGAGGAGACCCTGTTTTATATCAGCATTTATTTTGATTTTTCGGTCATCCTGAGGTTTACATTTTAATTTTACCTGCTTTTGGTCTAATCTCTCATATTGTTAGACAAGAAGCGGG
>MPap5_09
TACAAATCATAAAGATATTGGAACTTTATATTTTATTTTAGGGGCCTGATCAGGTATGGTCGGAACCGCTCTTAGATTAATTATTCGAGCAGAACTTGGACAACCTGGTAGTCTAATTGGGGACGACCAAATTTACAACGTTATTGTCACAGCACATGCTTTTATCATAATCTTCTTCATGGTAATGCCTATTATGATTGGAGGATTTGGTAATTGACTGGTACCTCTTATACTGGGAGCTCCTGATATGGCATTCCCTCGTATAAATAACATAAGATTCTGATTACTTCCTCCCGCTCTTACTCTTCTTCTCTCAAGTGGGATAGTAGAAAGGGGGGTGGGAACAGGATGAACTGTGTATCCTCCTCTTTCAGCTGGAATTGCTCATGCAGGTGCTTCTGTAGATATAGGAATCTTCTCTTTACATTTAGCCGGAGCTTCTTCTATCTTGGGAGCTGTTAACTTTATTACTACAGTAATCAACATACGGTCTAACGGTATAACATTGGATCGTATACCTTTGTTTGTCTGAGCTGTTTTTATCACTGCTATCTTATTACTGTTATCTTTACCTGTTTTAGCTGGGGCTATTACAATATTACTAACAGATCGTAATTTAAACACCTCTTTTTTCGACCCTGCTGGAGGAGGAGACCCTGTTTTATATCAGCATTTATTTTGATTTTTCGGTCATCCTGAGGTTTACATTTTAATTTTACCTGCTTTTGGTCTAATCTCTCATATTGTTAGACAAGAAGCGGG
>MLP6_11
TACAAATCATAAAGATATTGGAACTTTATATTTTATTTTAGGGGCCTGATCAGGTATGGTCGGAACCGCTCTTAGATTAATTATTCGAGCAGAACTTGGACAACCTGGTAGTCTAATTGGGGACGACCAAATTTACAACGTTATTGTCACAGCACATGCTTTTATCATAATCTTCTTCATGGTAATGCCTATTATAATTGGAGGATTTGGTAATTGACTGGTACCTCTTATACTGGGAGCTCCTGATATGGCATTCCCTCGTATAAATAACATAAGATTCTGATTACTTCCTCCCGCTCTTACTCTTCTTCTCTCAAGTGGGATAGTAGAAAGGGGGGTGGGAACAGGATGAACTGTGTATCCTCCTCTTTCAGCTGGAATTGCTCATGCAGGTGCTTCTGTAGATATAGGAATCTTCTCTTTACATTTAGCCGGAGCTTCTTCTATCTTGGGAGCTGTTAACTTTATTACTACAGTAATCAACATACGGTCTAACGGTATAACATTGGATCGTATACCTTTGTTTGTCTGAGCTGTTTTTATCACTGCTATCTTATTACTGTTATCTTTACCTGTTTTAGCTGGGGCTATTACAATATTACTAACAGATCGTAATTTAAACACCTCTTTTTTCGACCCTGCTGGAGGAGGAGACCCTGTTTTATATCAGCATTTATTTTGATTTTTCGGTCATCCTGAGGTTTACATTTTAATTTTACCTGCTTTTGGTCTAATCTCTCATATTGTTAGACAAGAAGCGGG
>17RBC_12
TACAAATCATAAAGATATCGGAACTTTATATTTTATTTTAGGGGCCTGATCAGGTATGGTCGGAACCGCTCTTAGATTAATTATTCGAGCAGAACTTGGACAACCTGGTAGTCTAATTGGGGACGACCAAATTTACAACGTTATTGTCACAGCACATGCTTTTATCATAATCTTCTTCATGGTAATGCCTATTATGATTGGAGGATTTGGTAATTGACTAGTACCTCTTATACTGGGAGCTCCTGATATGGCATTCCCTCGTATAAATAACATAAGATTCTGATTACTTCCTCCCGCTCTTACTCTTCTTCTCTCAAGTGGGATAGTAGAAAGGGGGGTGGGAACAGGATGAACTGTGTATCCTCCTCTTTCAGCTGGAATTGCTCATGCAGGTGCTTCTGTAGATATAGGAATCTTCTCTTTACATCTAGCCGGAGCTTCTTCTATCTTGGGAGCTGTTAACTTTATTACTACAGTAATCAACATACGGTCTAACGGTATAACATTGGATCGTATACCTTTGTTTGTCTGAGCTGTTTTTATCACTGCTATCTTATTACTGTTATCTTTACCTGTTTTAGCTGGGGCTATTACAATATTACTAACAGATCGTAATTTAAACACCTCTTTTTTCGACCCTGCTGGAGGAGGAGACCCTGTTTTATATCAGCATTTATTTTGATTTTTCGGTCATCCTGAGGTTTACATTTTAATTTTACCTGCTTTTGGTCTAATCTCTCATATTGTTAGACAGGAAGCGGG
>ap5___11RB3_11
TACAAATCATAAAGATATTGGAACTTTATATTTTATTTTAGGGGCCTGATCAGGTATGGTCGGAACCGCTCTTAGATTAATTATTCGAGCAGAACTTGGACAACCTGGTAGTCTAATTGGGGACGACCAAATTTACAACGTTATTGTCACAGCACATGCTTTTATCATAATCTTCTTCATGGTAATGCCTATTATGATTGGAGGATTTGGTAATTGACTAGTACCTCTTATACTGGGAGCTCCTGATATGGCATTCCCTCGTATAAATAACATAAGATTCTGATTACTTCCTCCCGCTCTTACTCTTCTTCTCTCAAGTGGGATAGTAGAAAGAGGGGTGGGAACAGGATGAACTGTGTATCCTCCTCTTTCAGCTGGAATTGCTCATGCAGGTGCTTCTGTAGATATAGGAATCTTCTCTTTACATCTAGCCGGAGCTTCTTCTATCTTGGGAGCTGTTAACTTTATTACTACAGTAATCAACATACGGTCTAACGGTATAACATTGGATCGTATACCTTTGTTTGTCTGAGCTGTTTTTATCACTGCTATCTTATTACTGTTGTCTTTACCTGTTTTAGCTGGGGCTATTACAATATTACTAACAGATCGTAATTTAAACACCTCTTTTTTCGACCCTGCTGGAGGAGGAGACCCTGTTTTATATCAGCATTTATTTTGATTTTTCGGTCATCCTGAGGTTTACATTTTAATTTTACCTGCTTTTGGTCTAATCTCCCATATTGTTAGACAAGAAGCGGG
>4HS2
TACAAATCATAAAGATATTGGAACTTTATATTTTATTTTAGGAGCCTGATCAGGTATGGTCGGAACCGCTCTTAGATTAATTATTCGAGCAGAACTTGGACAACCTGGTAGTCTAATTGGGGACGACCAAATTTACAACGTTATTGTCACAGCACATGCTTTTATCATAATCTTCTTCATGGTAATGCCTATTATGATTGGAGGATTTGGTAATTGACTAGTACCTCTTATACTGGGAGCTCCTGATATGGCATTCCCTCGTATAAATAACATAAGATTCTGATTACTTCCTCCCGCTCTTACTCTTCTTCTCTCAAGTGGGATAGTAGAAAGGGGGGTGGGAACAGGATGAACTGTGTATCCTCCTCTTTCAGCTGGAATTGCTCATGCAGGTGCTTCTGTAGATATAGGAATCTTCTCTTTACATCTAGCCGGAGCTTCTTCTATCTTGGGAGCTGTTAACTTTATTACTACAGTAATCAACATACGGTCTAACGGTATAACATTGGATCGTATACCTTTGTTTGTCTGAGCTGTTTTTATCACTGCTATCTTATTACTGTTGTCTTTACCTGTTTTAGCTGGGGCTATTACAATATTACTAACAGATCGTAATTTAAACACCTCTTTTTTCGACCCTGCTGGAGGAGGAGACCCTGTTTTATATCAGCATTTATTTTGATTTTTCGGTCATCCTGAGGTTTACATTTTAATTTTACCTGCTTTTGGTCTAATCTCCCATATTGTTAGACAAGAAGCGGG
>17RBB_12
TACAAATCATAAAGATATCGGAACTTTATATTTTATTTTAGGAGCCTGATCAGGTATGGTCGGAACCGCTCTTAGATTAATTATTCGAGCAGAACTTGGACAACCTGGTAGTCTAATTGGGGACGACCAAATTTACAACGTTATTGTCACAGCACATGCTTTTATCATAATCTTCTTCATGGTAATGCCTATTATGATTGGAGGATTTGGTAATTGACTAGTACCTCTTATACTGGGAGCTCCTGATATGGCATTCCCTCGTATAAATAACATAAGATTCTGATTACTTCCTCCCGCTCTTACTCTTCTTCTCTCAAGTGGGATAGTAGAAAGGGGGGTGGGAACAGGATGAACTGTATATCCTCCTCTTTCAGCTGGAATTGCTCATGCAGGTGCTTCTGTAGATATAGGAATCTTCTCTTTACATCTAGCCGGAGCTTCTTCTATCTTGGGAGCTGTTAACTTTATTACTACAGTAATCAACATACGGTCTAACGGTATAACATTGGATCGTATACCTTTGTTTGTCTGAGCTGTTTTTATCACTGCTATCTTATTACTGTTGTCTTTACCTGTTTTAGCTGGGGCTATTACAATATTACTAACAGATCGTAATTTAAACACCTCTTTTTTCGACCCTGCTGGAGGAGGAGACCCTGTTTTATATCAGCATTTATTTTGATTTTTCGGTCATCCTGAGGTTTACATTTTAATTTTACCTGCTTTTGGTCTAATCTCCCATATTGTTAGACAAGAAGCGGG
>MPap4_09
TACAAATCATAAAGATATCGGAACTTTATATTTTATTTTAGGAGCCTGATCAGGTATGGTCGGAACCGCTCTTAGATTAATTATTCGAGCAGAACTTGGACAACCTGGTAGTCTAATTGGGGACGACCAAATTTACAACGTTATTGTCACAGCACATGCTTTTATCATAATCTTCTTCATGGTAATGCCTATTATGATTGGAGGATTTGGTAATTGACTAGTACCTCTTATACTGGGAGCTCCTGATATGGCATTCCCTCGTATAAATAACATAAGATTCTGATTACTTCCTCCCGCTCTTACTCTTCTTCTCTCGAGTGGGATAGTAGAAAGGGGGGTGGGAACAGGATGAACTGTGTATCCTCCTCTTTCAGCTGGAATTGCTCATGCAGGTGCTTCTGTGGATATAGGAATCTTCTCTTTACATCTAGCCGGAGCTTCTTCTATCTTGGGAGCTGTTAACTTTATTACTACAGTAATCAACATACGGTCTAACGGTATAACATTGGATCGTATACCTTTGTTTGTCTGAGCTGTTTTTATCACTGCTATCTTATTACTGTTGTCTTTACCTGTTTTAGCTGGGGCTATTACAATATTACTAACAGATCGTAATTTAAACACCTCTTTTTTCGACCCTGCTGGAGGGGGAGACCCTGTTTTATATCAGCATTTATTTTGATTTTTCGGTCATCCTGAGGTTTACATTTTAATTTTACCTGCTTTTGGTCTAATCTCCCATATTGTTAGACAAGAAGCGGG
>2Al_09
TACAAATCATAAAGATATTGGAACTTTATATTTTATTTTAGGGGCCTGATCAGGTATGGTCGGAACCGCTCTTANATTAATTATTCGAGCAGAACTTGGACAACCTGGTAGTCTAATTGGGGACGACCAAATTTACAACGTTATTGTCACAGCACATGCTTTTATCATAATCTTCTTCATGGTAATGCCTATTATGATTGGAGGATTTGGTAATTGACTAGTACCTCTTATACTCGGAGCTCCTGATATGGCATTCCCTCGTATAAATAACATAAGATTCTGATTACTTCCTCCCGCTCTTACTCTTCTTCTCTCAAGTGGGATAGTAGAAAGGGGGGTGGGAACAGGATGAACTGTGTATCCTCCTCTTTCAGCTGGAATTGCTCATGCAGGTGCTTCTGTAGATATAGGAATCTTCTCTTTACATCTAGCCGGAGCTTCTTCTATCTTGGGAGCTGTTAACTTTATTACTACAGTAATCAACATACGGTCTAACGGTATAACATTGGATCGTATACCTTTGTTTGTCTGAGCTGTTTTTATCACTGCTATCTTATTACTGTTGTCTTTACCTGTTTTAGCTGGGGCTATTACAATATTACTAACAGATCGTAATTTAAACACCTCTTTTTTCGATCCTGCTGGAGGAGGAGACCCTGTTTTATATCAGCATTTATTTTGATTTTTCGGTCATCCTGAGGTTTACATTTTAATTTTACCTGCTTTTGGTCTAATCTCCCATATTGTTAGACAAGAAGCGGG
>2RB2_11
TACAAATCATAAAGATATTGGAACTTTATATTTTATTTTAGGGGCCTGATCAGGTATGGTCGGAACCGCTCTTAGATTAATTATTCGAGCAGAACTTGGACAACCTGGTAGTCTAATTGGGGACGACCAAATTTACAACGTTATTGTCACAGCACATGCTTTTATCATAATCTTCTTCATGGTAATGCCTATTATGATTGGAGGATTTGGTAATTGACTAGTACCTCTTATACTGGGGGCTCCTGATATGGCATTCCCTCGTATAAATAACATAAGATTCTGATTACTTCCTCCCGCTCTTACCCTTCTTCTCTCAAGTGGGATAGTAGAAAGGGGGGTAGGAACAGGATGAACTGTGTATCCTCCTCTTTCAGCTGGAATTGCTCATGCAGGTGCTTCTGTGGATATAGGAATCTTCTCTTTACATCTAGCCGGAGCTTCTTCTATCTTGGGAGCTGTTAACTTTATTACTACAGTAATCAACATACGGTCTAACGGTATAACATTGGATCGTATACCTTTGTTTGTCTGAGCTGTTTTTATCACTGCTATCTTATTACTGTTGTCTTTACCTGTTTTAGCTGGGGCTATTACAATATTACTAACAGATCGTAATTTAAACACCTCTTTTTTCGACCCTGCTGGAGGAGGAGACCCTGTTTTATATCAGCATTTATTTTGATTTTTCGGTCATCCTGAGGTTTACATTTTAATTTTACCTGCTTTTGGTCTAATCTCCCATATTGTTAGACAAGAAGCGGG
>MLP4_11
TACAAATCATAAAGATATTGGAACTTTATATTTTATTTTAGGAGCCTGATCAGGTATGGTCGGAACCGCTCTTAGATTAATTATTCGAGCAGAACTTGGACAACCTGGTAGTCTAATTGGGGACTACCAAATTTACAACGTTATTGTCACAGCACATGCTTTTATCATAATCTTCTTCATGGTAATGCCTATTATGATTGGAGGATTTGGTAATTGACTAGTACCTCTTATACTGGGAGCCCCTGATATGGCATTCCCTCGTATAAATAACATAAGATTCTGATTACTTCCTCCCGCTCTTACTCTTCTTCTCTCAAGTGGGATAGTAGAAAGGGGGGTGGGAACAGGATGAACTGTGTATCCTCCTCTTTCAGCTGGAATTGCTCATGCAGGTGCTTCTGTAGATATAGGAATCTTCTCTTTACATCTAGCCGGAGCTTCTTCTATCTTGGGAGCTGTTAACTTTATTACTACAGTAATCAACATACGGTCTAACGGTATAACATTAGATCGTATACCTTTGTTTGTCTGAGCTGTTTTTATCACTGCTATCTTATTACTGTTGTCTTTACCTGTTTTAGCTGGAGCTATTACAATATTACTAACAGATCGTAATTTAAACACCTCTTTTTTCGACCCTGCTGGAGGAGGAGACCCTGTTTTATATCAGCATTTATTTTGATTTTTCGGTCATCCTGAGGTTTACATTTTAATTTTACCTGCTTTTGGTCTAATCTCCCATATTGTTAGACAAGAAGCGGG
>MPap6_09
TACAAATCATAAAGATATTGGAATTTTATATTTTATTTTAGGGGCCTGATCAGGTATGGTCGGAACCGCTCTTAGATTAATTATTCGAGCAGAACTTGGACAACCTGGTAGTCTAATTGGGGACGACCAAATTTACAACGTTATTGTCACAGCACATGCTTTTATCATAATCTTCTTCATGGTAATGCCTATTATGATTGGAGGATTTGGTAATTGACTAGTACCTCTTATACTGGGAGCTCCTGATATGGCATTCCCTCGTATAAATAACATAAGATTCTGATTACTTCCTCCCGCTCTTACTCTTCTTCTCTCAAGTGGGATAGTAGAAAGGGGGGTGGGAACAGGATGAACTGTGTATCCTCCTCTTTCAGCTGGAATTGCTCATGCAGGTGCTTCTGTAGATATAGGAATCTTCTCTTTACACCTAGCCGGAGCTTCTTCTATCTTGGGAGCTGTTAACTTTATTACTACAGTAATCAACATACGGTCTAACGGTATAACATTGGATCGTATACCTTTGTTTGTCTGAGCTGTTTTTATCACTGCTATCTTATTACTGTTGTCTTTACCTGTTTTAGCTGGGGCTATTACAATATTACTAACAGATCGTAATTTAAACACCTCTTTTTTCGACCCTGCTGGGGGAGGAGACCCTGTTTTATATCAGCATTTATTTTGATTTTTCGGTCATCCTGAGGTTTACATTTTAATTTTACCTGCTTTTGGTTTAATCTCCCATATTGTCAGACAAGAAGCGGG
>17RBE_12
TACAAATCATAAAGATATCGGAACTTTATATTTTATTTTAGGGGCCTGATCAGGTATGGTCGGAACCGCTCTTAGATTAATTATTCGAGCAGAACTTGGACAACCTGGTAGTCTAATTGGGGACGACCAAATTTACAACGTTATTGTCACAGCTCATGCTTTTATCATAATCTTCTTCATGGTAATGCCTATTATGATTGGAGGATTTGGTAATTGACTAGTACCTCTTATACTGGGAGCCCCTGATATGGCATTCCCTCGTATAAATAACATAAGATTCTGATTACTTCCTCCCGCTCTTACTCTTCTTCTCTCAAGTGGGATAGTAGAAAGGGGGGTGGGAACAGGATGAACTGTGTATCCTCCTCTTTCAGCTGGAATTGCTCATGCAGGTGCTTCTGTAGATATAGGAATCTTCTCTTTACATCTAGCCGGAGCTTCTTCTATCTTGGGAGCTGTTAACTTTATTACTACAGTAATCAACATACGGTCTAACGGTATAACATTGGATCGTATACCTTTGTTTGTCTGAGCTGTTTTTATCACTGCTATCTTATTACTGTTGTCTTTACCTGTTTTAGCTGGGGCTATTACAATATTACTAACAGATCGTAATTTAAACACCTCTTTTTTCGATCCTGCTGGAGGAGGAGACCCTGTTTTATATCAGCATTTATTTTGATTTTTCGGTCATCCTGAGGTTTACATTTTAATTTTACCTGCTTTTGGTTTAATCTCCCATATTGTTAGACAAGAAGCGGG
>ap11___7RB1_12
----------------------------------------------------------------------------------------------------------------------------------ATTTACAACGTTATTGTCACAGCACATGCTTTTATCATAATCTTCTTCATGGTAATGCCTATTATAATTGGAGGATTTGGTAATTGACTAGTACCTCTTATACTGGGAGCTCCTGATATGGCATTCCCTCGTATAAATAACATAAGATTCTGATTACTTCCTCCCGCTCTTACTCTTCTTCTCTCAAGTGGGATAGTAGAAAGGGGGGTGGGAACAGGATGAACCGTGTATCCACCTCTTTCAGCTGGAATTGCTCATGCAGGTGCTTCTGTAGATATAGGAATCTTCTCTTTACATCTAGCCGGGGCTTCTTCTATCTTGGGGGCTGTTAACTTTATTACTACAGTAATCAACATACGGTCTAACGGTATAACATTAGATCGTATACCTTTGTTTGTCTGAGCTGTTTTTATCACTGCTATCTTATTACTGTTGTCTTTACCTGTTTTAGCTGGGGCTATTACAATGTTACTAACAGATCGTAATTTAAACACCTCTTTTTTCGACCCTGCTGGAGGAGGAGACCCTGTTTTATATCAGCATTTATTTTGATTTTTCGGTCATCCTGAGGTTTACATTTTAATTTTACCTGCTTTTGGTTTAATCTCCCATATTGTTAGACAAGAAGCGGG
>MLP1_11
TACAAATCATAAAGATATCGGAATTTTATATTTTATTTTAGGAGCCTGATCAGGTATGGTCGGAACCGCTCTTATATTATTTATTCGAGCAGAACTTGATTATCCTGGTAGTCTAATTGGGGACGACCAGATTTACAACGTTATTGTCACAGCACATGCTTTTATCATAATCTTCTTCATGGTAATGCCTATTATGATTGGAGGATTTGGTAATTGACTAGTACCTCTTATACTGGGGGCCCCTGATATGGCATTCCCTCGTATAAATAACATAAGATTCTGATTACTTCCTCCCGCTCTTACTCTTCTTCTCTCAAGTGGAATAGTAGAAAGGGGGGTAGGAACAGGATGAACCGTGTATCCGCCTCTTTCAGCTGGAATTGCTCATGCAGGTGCTTCTGTAGATATAGGAATCTTCTCTTTACATCTAGCCGGAGCTTCTTCTATCTTGGGAGCTGTTAACTTTATTACTACAGTGATCAACATACGGTCTAACGGTATAACATTAGATCGTATGCCTTTATTTGTCTGAGCTGTTTTTATCACTGCTATCTTATTACTGTTGTCTTTACCTGTTTTAGCTGGGGCTATTACAATGTTACTAACAGATCGTAATTTAAACACCTCTTTTTTCGACCCTGCTGGAGGAGGAGACCCTGTTTTATATCAGCATTTATTTTGATTTTTCGGCCATCCTGAGGTTTACATTTTAATTTTACCTGCTTTTGGTCTAATCTCCCATATTGTTAGACAAGAAGCGGG
>ap1
----------------------------------------------TGATCAGGTATGGTCGGAACCGCTCTTAGATTAATTATTCGAGCAGAACTTGGACAACCTGGTAGTCTAATTGGGGACGACCAGATTTACAACGTTATTGTCACAGCACATGCTTTTATCATAATCTTCTTCATGGTAATGCCTATTATGATTGGAGGATTTGGTAATTGACTAGTACCTCTTATACTGGGAGCCCCTGATATGGCATTCCCTCGTATAAATAACATAAGATTCTGATTACTTCCTCCCGCTCTTACTCTTCTTCTCTCAAGTGGGATAGTAGAAAGGGGGGTAGGAACAGGATGAACCGTGTATCCACCTCTTTCAGCTGGAATTGCTCATGCAGGTGCTTCTGTAGATATAGGAATCTTCTCTTTACATCTAGCCGGAGCTTCTTCTATCTTGGGAGCTGTTAACTTTATTACTACAGTGATCAACATACGGTCTAACGGTATAACATTAGATCGTATACCTTTGTTTGTCTGAGCTGTTTTTATCACTGCTATCTTATTACTGTTGTCTTTACCTGTTTTAGCTGGGGCTATTACAATGTTACTAACAGATCGTAATTTAAACACCTCTTTTTTCGACCCTGCTGGAGGAGGAGACCCTGTTTTATATCTGCATTTATTTTGA--------------------------------------------------------------------------------
>os2
----------------------------------------------TGATCAGGTATAGTGGGAACGGCCCTCAGTTTAATCATCCGGGCCGAGCTTGGTCAACCGGGTAGATTAATTGGGGATGATCAAATTTATAATGTAGTTGTCACTGCCCACGCCTTTATTATGATTTTCTTTATAGTTATGCCTATTATAATTGGAGGGTTTGGTAACTGACTTGTCCCACTCATGTTAGGGGCTCCTGATATAGCTTTCCCTCGAATGAATAATATGAGTTTCTGATTACTTCCCCCAGCACTCACTCTACTTTTATCAAGAGGTATAGTGGAAAGAGGAGTAGGTACAGGATGAACTGTCTACCCTCCCTTGGCGGCCGGGATTGCCCACGCAGGAGCTTCAGTGGACTTAGGTATCTTTTCTTTACATATAGCAGGAGCTTCATCAATTTTAGGAGCAGTAAACTTTATCACTACTGTTATTAACATACGCTCTAACGGTATGACTATAGACCGTATACCTTTATTTGTATGGGCTGTATTTATTACCGCAATCTTACTTCTACTATCTCTTCCCGTATTAGCTGGGGCTATTACTATACTTCTTACTGACCGTAATCTTAATACTTCTTTTTTTGATCCTGCCGGAGGGGGAGACCCTGTTTTATATCAACATTTATTTTGA--------------------------------------------------------------------------------
>os1
----------------------------TATTTCATTTTAGGGGCTTGATCAGGTATAGCGGGAACGGCCCTCAGATTAATCATCCGGGCCGAGCTTGGTCAACCGGGTAGATTAATTGGGGATGATCAAATTTATAATGTAGTTGTCACTGCCCACGCCTTTATTATGATTTTCTTTATAGTTATGCCTATTATAATTGGAGGATTTGGTAACTGACTTGTCCCACTCATGTTAGGGGCTCCTGATATAGCTTTCCCTCGGATGAATAATATGAGTTTCTGATTACTTCCCCCAGCACTCACTCTACTTTTATCAAGAGGTATAGTGGAAAGAGGAGTAGGTACAGGATGAACTGTCTACCCTCCCTTGGCAGCCGGGATTGCCCACGCAGGGGCTTCAGTGGACTTAGGTATCTTTTCTTTACATATAGCAGGAGCTTCATCAATTCTGGGAGCAGTAAACTTTATCACTACTGTTATTAACATACGCTCTAACGGTATGACTATAGACCGTATACCTTTATTTGTATGGGCTGTATTTATTACCGCAATCTTACTTCTACTATCTCTTCCCGTATTAGCTGGAGCTATTACTATACTTCTTACTGACCGTAATCTTAATACTTCTTTTTTTGATCCTGCCGGAGGGGGAGACCCTGTTTTATATCAACA------------------------------------------------------------------------------------------
>hec1
--------------------------TATATTTCATTTTAGGTGCCTGATCAGGCATAGTGGGAACAGCCCTTAGATTAATTATTCGAGCTGAGCTAGGTCAGCCCGGTAGTCTTATTGGAGATGATCAAATCTACAATGTGGTTGTTACCGCCCATGCCTTTATTATAATTTTTTTCATAGTAATACCCATTATGATTGGGGGTTTTGGTAATTGACTAGTTCCTCTGATACTTGGGGCTCCCGATATAGCATTCCCACGGATGAATAACATAAGATTCTGACTATTACCCCCATCATTAACACTACTCCTATCAAGGGGTATAATTGAAAGAGGGGTCGGTACTGGATGAACTGTTTATCCCCCCTTATCCGCCGGAATTGCTCACGCAGGGGCTTCTGTTGACCTGGGTATTTTTTCGCTCCATATGGCAGGGGCTTCTTCAATTCTAGGGGCAGTAAACTTCATTACAACAGTGATTNATATACGATCCAATGGGATAACAATAGACCGGATGCCATTATTTGTATGGGCTGTGTTTATTACTGCAATTTTATTATTGCTTTCCCTTCCAGTTTTAGCGGGAGCTATTACAATACTTCTTACGGACCGTAATTTAAATACTTCATTCTTCGATCCTGCTGGAGGGGGAGACCCTGTTTTATACCAACA------------------------------------------------------------------------------------------
>hc1
----------------------------------------------TGATCAGGCATAGTGGGGACAGCCCTTAGATTAATTATTCGAGCTGAGCTAGGTCAGCCCGGTAGTCTTATTGGAGATGATCAAATCTACAATGTGGTTGTTACCGCCCATGCCTTTATTATAATTTTTTTCATAGTAATACCCATTATGATTGGGGGTTTTGGTAATTGACTAGTTCCTCTGATACTTGGGGCTCCCGATATAGCCTTCCCACGGATGAATAACATAAGATTCTGACTATTACCCCCAGCATTAACACTACTCCTATCAAGGGGTATAATTGAAAGAGGGGTCGGTACTGGATGAACTGTTTATCCCCCTTTATCCGCCGGAATTGCTCACGCAGGGGCTTCTGTTGACCTGGGTATTTTTTCGCTCCATATGGCTGGGGCTTCTTCAATCCTAGGGGCAGTAAACTTCATTACAACAGTGATTAATATACGATCCAATGGGATAACAATAGACCGAATGCCATTATTTGTATGGGCTGTGTTTATTACTGCAATTTTATTATTGCTTTCCCTTCCGGTTTTAGCGGGGGCTATTACAATGCTTCTTACGGACCGTAATTTAAATACTTCATTCTTCGATCCTGCTGGAGGGGGAGACCCTGTTCTATACCAACATTTATTCTGA--------------------------------------------------------------------------------
>LAR9
TACAAACCATAAAGATATTGGTACTTTATACTTTTTTTAGGAGGCTTGATCAGGGATAGTAGGAACAGCTCTTAGTTTGATTATTCGAGCTGAACTAGGACAACCAGGAAGTTTAATCGGGGATGATCAGATCTATAATGTGGTTGTCACAGCCCACGCTTTCATCATAATTTTCTTCATGGTTATACCAATCATAATTGGTGGCTTTGGGAACTGATTAGTCCCACTTATATTAGGAGCCCCAGACATGGCCTTCCCACGTATGAATAACATGAGTTTTTGACTTCTCCCCCCTGCTTTAACTTTACTGCTTTCAAGTGGTATGGTAGAAAGAGGGGTAGGAACAGGATGAACTGTCTATCCTCCCCTTTCTGCTGGGATCGCTCACGCAGGAGCATCGGTAGACCTGGGTATTTTTTCACTCCACTTAGCAGGGGCCTCTTCAATTCTAGGGGCAGTGAACTTTATCACTACTGTTATCAATATACGGTCTAGCGGAATGACAATAGACCGTATACCACTTTTCGTATGAGCAGTTTTTATTACTGCCATCCTACTTCTTTTATCCCTACCAGTCCTAGCAGGGGCTATTACTATACTCTTAACGGACCGTAATCTAAACACCTCCTTCTTCGATCCCGCTGGAGGAGGGGACCCTGTACTGTACCAACACTTATTCTGATTCTTCGGGCACCCAGAGGTCTACATTCTAATCCTACCTGGCTTCGGGTTGATCTCCCATATCGTCAGCCAAGAGTCCGG
>LAR8
TACAAACCATAAAGATATTGGTACTTTATACTTTTTTTAGGAGGCTTGATCAGGGATAGTAGGAACAGCTCTTAGTTTGATTATTCGAGCTGAACTAGGACAACCAGGAAGTTTAATCGGGGATGATCAGATCTATAATGTGGTTGTCACAGCCCACGCTTTCATCATAATTTTCTTCATGGTTATACCAATCATAATTGGTGGCTTTGGGAACTGATTAGTCCCACTTATATTAGGAGCCCCAGACATGGCCTTCCCACGTATGAATAACATGAGTTTTTGACTTCTCCCCCCTGCTTTAACTTTACTGCTTTCAAGTGGTATGGTAGAAAGAGGGGTAGGAACAGGATGAACTGTCTATCCTCCCCTTTCTGCTGGGATCGCTCACGCAGGAGCATCGGTAGACCTGGGTATTTTTTCACTCCACTTAGCAGGGGCCTCTTCAATTCTAGGGGCAGTGAACTTTATCACTACTGTTATCAATATACGGTCTAGCGGAATGACAATAGACCGTATACCACTTTTCGTATGAGCAGTTTTTATTACTGCCATCCTACTTCTTTTATCCCTACCAGTCCTAGCAGGGGCTATTACTATACTCTTAACGGACCGTAATCTAAACACCTCCTTCTTCGATCCCGCTGGAGGAGGGGACCCTGTACTGTACCAACACTTATTCTGATTCTTCGGGCACCCAGAGGTCTACATTCTAATCCTACCTGGCTTCGGGTTGATCTCCCATATCGTCAGCCAAGAGTCCGG
>922Lar16
TACAAACCATAAAGATATTGGTACTTTATACTTTATTTTAGGAGCTTGATCAGGGATAGTAGGAACAGCTCTTAGTTTGATTATTCGAGCTGAACTAGGACAACCAGGAAGTTTAATCGGGGATGATCAGATCTATAATGTGGTTGTCACAGCCCACGCTTTCATCATAATTTTCTTCATGGTTATACCAATCATAATTGGTGGCTTTGGGAACTGATTAGTCCCACTTATATTAGGAGCCCCAGACATGGCCTTCCCACGTATGAATAACATGAGTTTTTGACTTCTCCCCCCTGCTTTAACTTTACTGCTTTCAAGTGGTATGGTAGAAAGAGGGGTAGGAACAGGATGAACTGTCTATCCTCCCCTTTCTGCTGGGATCGCTCACGCAGGAGCATCGGTAGACCTGGGTATTTTTTCACTCCACTTAGCAGGGGCCTCTTCAATTCTAGGGGCAGTGAACTTTATCACTACTGTTATCAATATACGGTCTAGCGGAATGACAATAGACCGTATACCACTTTTCGTATGAGCAGTTTTTATTACTGCCATCCTACTTCTTTTATCCCTACCAGTCCTAGCAGGGGCTATTACTATACTCTTAACGGACCGTAATCTAAACACCTCCTTCTTCGATCCCGCTGGAGGAGGGGACCCTGTACTGTACCAACACTTATTCTGATTCTTCGGGCACCCAGAGGTCTACATTCTAATCCTACCTGGCTTCGGGTTGATCTCCCATATCGTCAGCCAAGAGTCCGG
>ol1
----------------------------------------------TGATCAGGGATGGTCGGCACAGCCCTAAGGTTAATTATTCGCGCTGAGTTAGGACAACCAGGTAGATTAATTGGAGATGATCAAATTTATAATGTC---GTTACCGCTCACGCATTTATCATGATTTTTTTCATGGTAATACCTATTATAATTGGAGGGTTCGGCAATTGATTTGTACCATTGATACTAGGAGCCCCCGATATAGCTTTCCCTCGAATGAATAACATAAGGTTCTGACTTTTACCTCCTGCTTTAACCCTTTTATTATCTAGGGGGATAGTTGAGAGAGGAGTAGGAACCGGATGAACCGTTTACCCACCTCTGGCCGCTGGAATTGCCCACGCAGGAGCCTCTGTAGACCTAGGGATCTTTTCATTACATATAGCTGGAGCTTCTTCTATTTTAGGAGCAGTTAATTTCATTACTGCCGTAATCAACATGCGACCTAACGGAATAACAATGAACCGAATACCTTTGTTCGTCTGAGCCGTTTTTATTACTGCTATTTTACTTTTATTATCACTTCCTGTTTTAGCGGGAGCTATTACTATACTATTAATTGACCGTAATCTTAATACATCATTCTTTGACCCTGCTGGAGGGGGAGACCCTGTATTATACCAGCATTTGTTTTGA--------------------------------------------------------------------------------
>13_04
TACAAATCACAAAGATATCGGGACATTATACTTTATCTTAGGAGCCTGATCAGGAATGGTGGGCACAGCCCTAAGATTGATTATTCGTGCTGAGTTAGGACAACCAGGTAGATTGATTGGGGATGACCAAATTTATAATGTTGTAGTTACTGCTCACGCCTTTATTATGATTTTTTTCATGGTAATACCAATTATGATTGGAGGGTTCGGTAATTGACTAGTACCGTTGATATTAGGCGCCCCAGACATAGCTTTCCCCCGGATAAATAACATAAGATTTTGATTATTACCCCCTGCCCTGACTCTTTTATTATCCAGAGGAATGGTAGAAAGTGGGGTAGGTACTGGATGAACTGTATACCCTCCTCTCTCGGCTGGTATTGCTCACGCGGGGGCTTCAGTAGACTTAGGAATCTTTTCATTACACATGGCTGGAGCCTCTTCCATCCTAGGCGCAGTTAATTTCATCACTACTGTTATTAACATACGGTCCAACGGTATGACAATGGACCGTATGCCTTTATTCGTATGAGCAGTTTTTATCACTGCTATTTTACTTTTATTATCACTCCCTGTTCTAGCGGGAGCTATCACTATGTTATTAACGGACCGTAATCTTAATACCTCTTTTTTCGACCCCGCCGGGGGAGGGGATCCTGTACTATACCAACATTTATTTTGGTTCTTTGGCCACCCCGAGGTTTACATCTTAATTTTACCTGGGTTCGGACTGATCTCCCACATCGTTAGCCAAGAATCAGG
>5_04
TACAAATCACAAAGATATCGGGACATTATACTTTATCTTAGGAGCCTGATCAGGAATGGTGGGCACAGCCCTAAGATTGATTATTCGTGCTGAGTTAGGACAACCAGGTAGATTGATTGGGGATGACCAAATTTATAATGTTGTAGTTACTGCTCACGCCTTTATTATGATTTTTTTCATGGTAATACCAATTATGATTGGAGGGTTCGGTAATTGACTAGTACCGTTGATATTAGGCGCCCCAGACATAGCTTTCCCCCGGATAAATAACATAAGATTTTGATTATTACCCCCTGCCCTGACTCTTTTATTATCCAGAGGAATGGTAGAAAGTGGGGTAGGTACTGGATGAACTGTATACCCTCCTCTCTCGGCTGGTATTGCTCACGCGGGGGCTTCAGTAGACTTAGGAATCTTTTCATTACACATGGCTGGAGCCTCTTCCATCCTAGGCGCAGTTAATTTCATCACTACTGTTATTAACATACGGTCCAACGGTATGACAATGGACCGTATGCCTTTATTCGTATGAGCAGTTTTTATCACTGCTATTTTACTTTTATTATCACTCCCTGTTCTAGCGGGAGCTATCACTATGTTATTAACGGACCGTAATCTTAATACCTCTTTTTTCGACCCCGCCGGGGGAGGGGATCCTGTACTATACCAACATTTATTTTGGTTCTTTGGCCACCCCGAGGTTTACATCTTAATTTTACCTGGGTTCGGACTGATCTCCCACATCGTTAGCCAAGAATCAGG
>G.larva.1
------------------------------------------------------------------------------------------TGAGCTTGGACAACCCGGAAGCTTGATTGGAGACGACCAAATCTACAACGTGGTTGTTACAGCCCACGCGTTTATCATAATTTTTTTTATGGTAATACCGATTATAATTGGAGGCTTCGGTAATTGATTAGTACCTCTAATACTAGGTGCCCCTGATATAGCTTTCCCACGAATAAACAACATAAGCTTCTGACTTCTACCCCCAGCTCTAACTTTACTCTTATCAAGAGGAATAGTAGAAAGAGGAGTGGGGACAGGCTGAACTGTATACCCTCCTTTATCTGCTGGTATCGCCCACGCGGGAGCATCAGTAGACATAGGAATTTTTTCACTACACTTAGCGGGAGCATCATCGATCCTAGGGGCTGTAAACTTCATTACTACGGTAATTAATATACGATCTAGCGGAATAACTATAGACCGTATACCACTTTTCGTGTGAGCAGTCTTTATCACTGCGATCCTACTTCTATTATCGCTACCTGTACTAGCCGGAG-------------------------------------------------------------------------------------------------------------------------------------------------------------------------------
